# Supplementary material for: Bis[μ-2-(aminosulfanyl)pyridine(1−)]bis­[(η5-penta­methyl­cyclo­penta­dien­yl)iridium(III)] diiodide
Source: Acta Crystallogr Sect E Struct Rep Online. 2009 Sep 19;65(Pt 10):m1229–30. doi: 10.1107/S1600536809037167 (PMC2970401; doi:10.1107/S1600536809037167)
Supplement: Supplementary file 2 [file e-65-m1229-Isup2.hkl]

data_I
_shelx_title '  Sekioka0601' 
_shelx_refln_list_code          4 
_shelx_F_calc_maximum      436.58 
_exptl_crystal_F_000      1080.00 
_reflns_d_resolution_high  0.7113 
 
loop_ 
 _symmetry_equiv_pos_as_xyz 
 'x, y, z' 
 '-x+1/2, y+1/2, -z+1/2' 
 '-x, -y, -z' 
 'x-1/2, -y-1/2, z-1/2' 
 
_cell_length_a    12.8392 
_cell_length_b    12.1687 
_cell_length_c    11.2995 
_cell_angle_alpha  90.000 
_cell_angle_beta  102.754 
_cell_angle_gamma  90.000 
 
_shelx_F_squared_multiplier     1.000 
 
loop_ 
 _refln_index_h 
 _refln_index_k 
 _refln_index_l 
 _refln_F_squared_calc 
 _refln_F_squared_meas 
 _refln_F_squared_sigma 
 _refln_observed_status 
   2   0   0    56373.84    58835.12   1633.56 o 
   4   0   0      206.43      229.87     30.29 o 
   6   0   0    40680.82    44790.50   2083.66 o 
   8   0   0    79785.52    88669.16   4291.92 o 
  10   0   0    21971.55    23963.92    965.71 o 
  12   0   0       41.71       66.30     45.11 o 
  14   0   0     2263.23     2466.34    173.44 o 
  16   0   0     3098.59     3940.35    315.80 o 
   2   1   0      996.74     1128.67     39.64 o 
   3   1   0     1489.70     1517.34    120.05 o 
   4   1   0      786.82      927.06     54.27 o 
   5   1   0      844.93      983.88     64.25 o 
   6   1   0       52.91       55.60     43.56 o 
   7   1   0     9973.32    11893.14    852.84 o 
   8   1   0       48.47       47.48     54.06 o 
   9   1   0    19869.48    20405.05   1693.89 o 
  10   1   0     1676.80     1745.81    150.28 o 
  11   1   0     3443.39     3962.93    163.80 o 
  12   1   0      118.59      190.77     64.88 o 
  13   1   0       11.11     -103.12    103.12 o 
  14   1   0      493.50      568.86     61.87 o 
  15   1   0     1024.12      996.83     65.26 o 
  16   1   0      151.86     -128.05    128.05 o 
  17   1   0     2354.96     2730.42    243.85 o 
   0   2   0    49101.05    54949.43    282.87 o 
   1   2   0    18613.34    21531.78    533.85 o 
   2   2   0     1602.09     1682.80     73.73 o 
   3   2   0    59897.72    66571.95   3111.30 o 
   4   2   0      748.13      715.92    177.87 o 
   5   2   0    64433.10    61491.89  10235.95 o 
   6   2   0     2436.39     3001.72    348.55 o 
   7   2   0     1119.08     1194.64    149.85 o 
   8   2   0    14353.93    13370.56   2515.40 o 
   9   2   0     3502.45     3347.32    746.61 o 
  10   2   0     6225.04     5352.53   1261.72 o 
  11   2   0     4445.49     4337.93    997.16 o 
  12   2   0      955.60      757.70    142.36 o 
  13   2   0     5352.27     4284.72    362.98 o 
  14   2   0      319.41      339.66     50.20 o 
  15   2   0      840.87      990.80    139.41 o 
  16   2   0     1438.18     1700.63    171.54 o 
  17   2   0       53.50      147.32    131.92 o 
   1   3   0    73152.20    49356.48   5210.38 o 
   2   3   0    17746.14    13148.51   1159.43 o 
   3   3   0    24919.18    20951.33   2816.02 o 
   4   3   0    29537.92    21451.90   2482.96 o 
   5   3   0    19786.06    14345.94   2491.37 o 
   6   3   0    15536.12    11555.80   2016.32 o 
   7   3   0    40189.51    32190.18   3715.25 o 
   8   3   0       18.48      -49.76     74.25 o 
   9   3   0    19102.54    13724.71   2302.39 o 
  10   3   0     2417.45     1595.49    231.44 o 
  11   3   0     1576.88     1234.33    158.45 o 
  12   3   0     6219.90     4646.88    766.21 o 
  13   3   0      540.74      304.95     41.08 o 
  14   3   0     3039.10     3506.97    191.49 o 
  15   3   0     2761.59     2768.16    198.33 o 
  16   3   0      306.92      298.41     60.17 o 
  17   3   0     1408.56     1625.42     99.82 o 
   0   4   0      182.76      150.77     18.43 o 
   1   4   0      465.74      517.02    121.04 o 
   2   4   0       86.77       73.73     18.84 o 
   3   4   0     6291.71     5053.42    127.30 o 
   4   4   0      110.56       -3.47     51.57 o 
   5   4   0     6938.39     5296.37    470.81 o 
   6   4   0      658.19      639.32    157.78 o 
   7   4   0     5667.94     3755.39    406.67 o 
   8   4   0      222.44      202.07     27.77 o 
   9   4   0      301.32      169.58     36.92 o 
  10   4   0      141.67       -7.86    120.05 o 
  11   4   0     3416.00     2144.30    461.23 o 
  12   4   0       89.34       85.67     96.91 o 
  13   4   0     5235.67     5604.80    214.30 o 
  14   4   0       89.88       78.14    106.80 o 
  15   4   0     1583.63     1473.22    125.52 o 
  16   4   0      245.14      224.05     60.04 o 
  17   4   0      174.03      237.76     88.53 o 
   1   5   0     5775.10     3251.54    218.79 o 
   2   5   0    60272.48    34188.02   5252.83 o 
   3   5   0      169.09       64.46     56.43 o 
   4   5   0    69708.25    40603.48   8896.75 o 
   5   5   0       22.16      -56.33     56.33 o 
   6   5   0    30411.87    19008.41   2050.42 o 
   7   5   0     2636.61     1460.24     76.00 o 
   8   5   0      950.35      646.76    101.56 o 
   9   5   0      412.17      376.81     83.07 o 
  10   5   0     9438.25     6427.41   1361.62 o 
  11   5   0       11.29      -78.30    103.17 o 
  12   5   0    16547.66    12904.89   1224.24 o 
  13   5   0        1.70     -188.19    188.19 o 
  14   5   0     3912.32     4050.62    216.36 o 
  15   5   0        1.19       39.71    152.68 o 
  16   5   0      561.33      665.13     53.27 o 
   0   6   0    11022.95     9541.07    217.25 o 
   1   6   0     7049.24     5743.16    169.88 o 
   2   6   0     1235.05      949.83    125.77 o 
   3   6   0    30631.48    20997.27   1694.20 o 
   4   6   0     1732.43     1063.39     94.13 o 
   5   6   0    24958.38    15701.90    576.00 o 
   6   6   0     1156.91      912.84     58.13 o 
   7   6   0     4684.99     3500.66    174.43 o 
   8   6   0      736.02      527.65    127.49 o 
   9   6   0      161.29      101.22     66.97 o 
  10   6   0       44.35        9.82     75.44 o 
  11   6   0     7522.22     6525.53   1167.97 o 
  12   6   0     1389.44     1384.07     87.04 o 
  13   6   0     5355.28     5443.03    637.87 o 
  14   6   0      266.80       47.40     98.43 o 
  15   6   0     1290.69     1535.32    239.25 o 
  16   6   0       49.76       32.59    133.19 o 
   1   7   0    15439.68     8393.72    237.89 o 
   2   7   0      718.01      457.03     31.14 o 
   3   7   0     5290.26     2630.05    378.90 o 
   4   7   0     7250.98     3125.13    170.19 o 
   5   7   0      750.32      342.23     26.64 o 
   6   7   0     5439.71     2834.86    337.43 o 
   7   7   0     8156.72     5850.24   1070.22 o 
   8   7   0     1233.30      596.84    141.43 o 
   9   7   0     5031.81     2944.51    438.68 o 
  10   7   0      168.78       86.78     98.97 o 
  11   7   0     2466.63     1976.28    223.58 o 
  12   7   0     2273.99     2238.52    118.74 o 
  13   7   0       67.87       57.26    122.29 o 
  14   7   0     2138.26     2131.88    185.42 o 
  15   7   0      592.40      765.24     92.71 o 
  16   7   0      434.97      255.39    161.11 o 
   0   8   0    36615.80    20548.57    369.25 o 
   1   8   0     1788.92     1066.48     57.87 o 
   2   8   0    12954.66     6810.70    423.50 o 
   3   8   0    24837.69    12598.87    324.03 o 
   4   8   0      134.89      108.99     69.86 o 
   5   8   0    26503.52    13958.02   2710.47 o 
   6   8   0     7256.34     4353.75   1263.75 o 
   7   8   0     1908.28     1102.35    199.74 o 
   8   8   0    10402.72     6618.76   1048.83 o 
   9   8   0     1290.09     1262.78    184.87 o 
  10   8   0     5689.91     4625.25   1063.70 o 
  11   8   0     3582.69     3703.49    191.70 o 
  12   8   0      265.35      305.79     41.95 o 
  13   8   0     3437.21     3885.23    208.27 o 
  14   8   0      467.16      517.68    151.94 o 
  15   8   0      460.48      580.92    305.05 o 
   1   9   0     3180.95     1589.67    104.06 o 
   2   9   0      700.14      428.28     29.71 o 
   3   9   0      213.37      117.18     33.52 o 
   4   9   0     4912.81     2917.67    238.26 o 
   5   9   0      295.42       55.47     92.96 o 
   6   9   0     1147.94      678.26     47.43 o 
   7   9   0      341.32      200.78     31.05 o 
   8   9   0      121.91      -11.42    124.85 o 
   9   9   0     5316.82     4422.73    857.08 o 
  10   9   0      529.76      418.92    119.01 o 
  11   9   0     1659.19     1844.17    107.10 o 
  12   9   0      674.40      617.92     45.19 o 
  13   9   0       36.75      108.01    115.70 o 
  14   9   0      249.08      -16.65    144.23 o 
   0  10   0    28080.27    25695.98    474.68 o 
   1  10   0      345.53      346.55     29.54 o 
   2  10   0     7189.38     6874.66    455.39 o 
   3  10   0     1142.44     1012.04     69.55 o 
   4  10   0       30.70       88.91     50.31 o 
   5  10   0      873.24      760.77    197.65 o 
   6  10   0     2035.11     1773.80    313.34 o 
   7  10   0       10.68      -28.16    192.86 o 
   8  10   0    10825.58     9038.57   2551.89 o 
   9  10   0      182.61     -152.68    152.68 o 
  10  10   0     6249.62     7180.00    239.83 o 
  11  10   0       52.47      -73.26    123.60 o 
  12  10   0      127.32      138.53     52.84 o 
  13  10   0        0.38       72.04    120.73 o 
  14  10   0      476.01      496.42    119.81 o 
   1  11   0    15893.12    15606.29    286.85 o 
   2  11   0      812.33      772.63    115.94 o 
   3  11   0     1220.86     1473.37    293.50 o 
   4  11   0       51.91       53.97     98.24 o 
   5  11   0     1230.21     1075.52     71.10 o 
   6  11   0       25.51      -54.50    102.07 o 
   7  11   0     6314.01     5137.08    901.13 o 
   8  11   0        5.97      -74.80    152.86 o 
   9  11   0     7358.15     7925.73    248.71 o 
  10  11   0      352.80      221.42    195.01 o 
  11  11   0      683.57      755.94     92.22 o 
  12  11   0       33.22       86.33    102.72 o 
  13  11   0      187.19        5.59    135.47 o 
   0  12   0      945.64      716.02     71.64 o 
   1  12   0       20.26      -63.41     95.72 o 
   2  12   0      461.19      385.19     59.96 o 
   3  12   0     1484.39     1021.29     68.64 o 
   4  12   0      171.80      151.68    105.37 o 
   5  12   0     2746.54     2103.10    387.87 o 
   6  12   0      231.42      267.61     84.23 o 
   7  12   0      380.08      475.21     39.96 o 
   8  12   0     1103.76     1343.43     83.58 o 
   9  12   0       29.02      -28.40    124.02 o 
  10  12   0      990.61      945.17    168.53 o 
  11  12   0       69.76       70.50    108.04 o 
  12  12   0      156.33      276.22     61.73 o 
   1  13   0     2262.59     1630.76     99.92 o 
   2  13   0     3643.54     4523.61    192.85 o 
   3  13   0     1215.95     1635.96    103.52 o 
   4  13   0     7376.14     8481.52    261.12 o 
   5  13   0      241.01      238.57     54.68 o 
   6  13   0     2432.40     3176.70    188.32 o 
   7  13   0     1800.31     2258.57    142.42 o 
   8  13   0       18.33      -84.98    133.03 o 
   9  13   0     1786.15     2100.81    180.14 o 
  10  13   0      375.10      314.86     64.37 o 
  11  13   0      361.12      434.77     48.48 o 
   0  14   0     1391.25     1412.74    122.02 o 
   1  14   0      197.28      143.96    122.43 o 
   2  14   0      846.36     1162.43     80.18 o 
   3  14   0     1131.22     1423.91     85.62 o 
   4  14   0       11.17       14.23    116.66 o 
   5  14   0     1017.68     1305.98     87.99 o 
   6  14   0      844.67      936.40     63.17 o 
   7  14   0      642.21      759.96     52.39 o 
   8  14   0      973.98      972.07     67.95 o 
   9  14   0       89.78      116.09    111.32 o 
  10  14   0      228.44      139.19    144.95 o 
   1  15   0      160.33      204.70     88.53 o 
   2  15   0     1257.94     1412.09    147.33 o 
   3  15   0       26.63       49.42    127.92 o 
   4  15   0     2008.58     2346.87    145.55 o 
   5  15   0       32.69     -146.74    146.74 o 
   6  15   0     1586.57     1992.50    123.91 o 
   7  15   0       67.23       -4.73    226.34 o 
   8  15   0      431.45      483.33     94.62 o 
   0  16   0       25.72     -200.17    200.17 o 
   1  16   0      496.96      391.30     76.49 o 
   2  16   0       25.23       46.41    147.02 o 
   3  16   0     2531.46     2871.76    195.98 o 
   4  16   0       11.64       41.05    140.02 o 
   5  16   0     2164.25     2228.62    137.66 o 
   6  16   0       13.37       96.21    132.22 o 
   1  17   0       30.23     -118.38    135.71 o 
 -17   0   1     1354.98     1580.10    151.76 o 
 -15   0   1     7042.45     6857.39    350.33 o 
 -13   0   1    10752.33     7054.24    315.68 o 
 -11   0   1      866.16      845.29     81.96 o 
  -9   0   1    11532.62    11698.58    311.50 o 
  -7   0   1    68057.73    60920.37    587.24 o 
  -5   0   1   106803.43    97249.45    617.84 o 
  -3   0   1    73792.35    64014.95    390.39 o 
   1   0   1   190600.33   162514.20    449.74 o 
   3   0   1   164748.05   152089.88    635.16 o 
   5   0   1    30175.27    35184.58    390.14 o 
   7   0   1     6343.98     6321.76    212.58 o 
   9   0   1    36981.17    36334.97    545.34 o 
  11   0   1    27895.47    25693.77    523.83 o 
  13   0   1     2776.94     2260.36    167.98 o 
  15   0   1        5.62      120.30    187.14 o 
  17   0   1     2494.09     2665.25    221.31 o 
 -17   1   1       47.94      155.69    161.34 o 
 -16   1   1     3935.82     4036.33    293.93 o 
 -15   1   1      789.66      648.31     67.58 o 
 -14   1   1     3587.91     4035.84    274.76 o 
 -13   1   1     1406.87      749.07     67.95 o 
 -12   1   1     1836.53     1632.20    127.30 o 
 -11   1   1      115.08       35.02     70.04 o 
 -10   1   1    10849.25    10077.07    311.38 o 
  -9   1   1      103.76       -0.74    104.45 o 
  -8   1   1    22428.42    22530.98    390.63 o 
  -7   1   1     2733.23     2479.95    143.89 o 
  -6   1   1    23049.51    24102.61    351.56 o 
  -5   1   1     7553.77     7466.87    188.62 o 
  -4   1   1     1590.55     1531.93     87.98 o 
  -3   1   1     3122.28     3915.54    109.24 o 
  -2   1   1     5794.89     5791.41    109.36 o 
  -1   1   1      618.39      804.49     41.04 o 
   1   1   1      723.48      946.17     48.91 o 
   2   1   1    22449.88    26059.95    236.54 o 
   3   1   1      193.81      305.48     30.23 o 
   4   1   1     3597.89     4056.24    133.32 o 
   5   1   1       48.13       67.21     70.90 o 
   6   1   1     1092.73     1132.64     73.89 o 
   7   1   1     4747.83     4842.66    187.39 o 
   8   1   1     9023.37     9495.60    273.41 o 
   9   1   1       18.47     -121.40    121.40 o 
  10   1   1     9637.88    10304.52    325.75 o 
  11   1   1      116.46      180.14    142.42 o 
  12   1   1     5075.50     4104.53    252.76 o 
  13   1   1       38.26       11.67    151.02 o 
  14   1   1      679.18      662.81     65.86 o 
  15   1   1       60.64      -62.79    168.96 o 
  16   1   1      488.03      444.95     69.30 o 
  17   1   1       40.39      -71.88    220.69 o 
 -17   2   1     1303.87     1410.04    123.74 o 
 -16   2   1      311.36      459.57     63.65 o 
 -15   2   1     4298.16     4216.72    281.15 o 
 -14   2   1      393.58      172.15    181.00 o 
 -13   2   1     1871.33     1465.09    129.64 o 
 -12   2   1     2416.61     2548.76    211.11 o 
 -11   2   1      200.47      255.34     42.39 o 
 -10   2   1    12724.63    13529.48    362.00 o 
  -9   2   1    10745.37    10637.39    304.13 o 
  -8   2   1    20700.98    22819.63    408.57 o 
  -7   2   1    28493.46    30416.26    433.89 o 
  -6   2   1       50.15       26.73     64.39 o 
  -5   2   1     3490.29     3804.70    142.29 o 
  -4   2   1    14572.60    14845.02    238.51 o 
  -3   2   1    11956.59    13489.54    204.47 o 
  -2   2   1    51075.74    51770.05    346.27 o 
  -1   2   1    15233.82    16879.53    177.68 o 
   0   2   1    84610.85    79555.09    363.84 o 
   1   2   1    12036.36    13536.97    168.34 o 
   2   2   1     6413.71     7778.74    150.28 o 
   3   2   1    12987.92    14342.69    219.95 o 
   4   2   1    25101.05    27587.46    329.56 o 
   5   2   1      228.87      228.80     26.30 o 
   6   2   1    30691.67    33763.63   3100.48 o 
   7   2   1      743.89     1210.48     86.38 o 
   8   2   1    10050.06    10342.98    287.41 o 
   9   2   1     3016.79     3324.37    197.47 o 
  10   2   1     1119.74     1546.68    118.09 o 
  11   2   1     9363.85    10068.46    348.85 o 
  12   2   1     3137.18     2591.64    217.25 o 
  13   2   1     1341.31     1062.78     94.74 o 
  14   2   1     3951.57     4432.74    301.79 o 
  15   2   1        1.81     -106.41    180.88 o 
  16   2   1      903.52      900.33     85.52 o 
  17   2   1      750.72      804.49     79.26 o 
 -17   3   1      834.14      826.36     75.32 o 
 -16   3   1     1672.49     1875.99    143.28 o 
 -15   3   1       52.72      191.32    162.69 o 
 -14   3   1     3073.59     4045.67    264.44 o 
 -13   3   1     2730.17     1795.75    148.19 o 
 -12   3   1     6205.54     4212.54    263.82 o 
 -11   3   1     8618.82     8768.28    322.56 o 
 -10   3   1      479.21      492.25     46.45 o 
  -9   3   1    10567.21    10470.28    308.80 o 
  -8   3   1    13938.17    15029.71    341.97 o 
  -7   3   1      759.82      971.11     82.94 o 
  -6   3   1    62432.52    67664.38   4123.45 o 
  -5   3   1    12146.63    13616.84    265.66 o 
  -4   3   1    24569.31    24501.72    320.71 o 
  -3   3   1    25694.39    24569.18    293.19 o 
  -2   3   1        0.20      -33.30     53.08 o 
  -1   3   1    16400.72    18124.05    216.51 o 
   0   3   1    23269.81    24789.87    244.04 o 
   1   3   1     9509.45    10571.16    171.66 o 
   2   3   1   127132.02   131663.31    637.50 o 
   3   3   1     5737.46     6288.34    166.62 o 
   4   3   1    32506.27    37221.05    403.90 o 
   5   3   1    19084.32    19320.70   1455.20 o 
   6   3   1      549.18      682.96     61.69 o 
   7   3   1    13022.85    14435.34    319.98 o 
   8   3   1     8820.28     8992.41    271.69 o 
   9   3   1     5316.95     5773.72    240.84 o 
  10   3   1    13663.69    16166.34    407.71 o 
  11   3   1      526.01      440.89     53.94 o 
  12   3   1     8059.67     7361.81    324.89 o 
  13   3   1     3733.24     4443.80    301.30 o 
  14   3   1       97.25      217.13    167.48 o 
  15   3   1     2136.58     2471.47    183.95 o 
  16   3   1      875.32     1053.57    104.69 o 
  17   3   1      672.78      225.97    276.85 o 
 -17   4   1      117.32      135.04    145.73 o 
 -16   4   1       32.93       34.53    176.95 o 
 -15   4   1      874.35      873.55     85.03 o 
 -14   4   1     1641.00     1680.49    149.91 o 
 -13   4   1       76.00      -52.47    144.14 o 
 -12   4   1     9558.97     5878.29    294.54 o 
 -11   4   1       21.79       22.49    126.93 o 
 -10   4   1     9442.49     9546.72    319.98 o 
  -9   4   1      209.39      284.59     39.94 o 
  -8   4   1       77.87      362.98     34.77 o 
  -7   4   1     5159.84     4392.93    203.00 o 
  -6   4   1     9426.18    10112.58    266.65 o 
  -5   4   1      132.18      234.63     70.59 o 
  -4   4   1    23745.81    25817.51    348.24 o 
  -3   4   1     3993.22     4208.36    142.54 o 
  -2   4   1    12207.76    12550.75    216.39 o 
  -1   4   1      249.04      274.14     25.19 o 
   0   4   1      147.11      168.71     19.78 o 
   1   4   1      217.88      281.88     25.44 o 
   2   4   1     7678.00     8799.37    190.95 o 
   3   4   1      402.73      345.90     33.67 o 
   4   4   1     1917.23     2172.87    129.39 o 
   5   4   1     2409.17     2688.10    141.56 o 
   6   4   1     8531.08     9584.32    253.99 o 
   7   4   1      214.82      208.65     35.51 o 
   8   4   1     5935.21     6536.80    241.21 o 
   9   4   1      178.41      250.80     40.43 o 
  10   4   1      606.84      600.76     55.66 o 
  11   4   1      879.69      839.63     82.08 o 
  12   4   1     1470.45     1291.46    117.84 o 
  13   4   1       48.82      -53.70    175.10 o 
  14   4   1     1818.94     1850.31    143.28 o 
  15   4   1       24.39     -178.42    182.84 o 
  16   4   1     1743.61     2021.24    155.56 o 
 -17   5   1     1254.83     1342.09    118.33 o 
 -16   5   1       38.47     -211.72    211.72 o 
 -15   5   1      152.34      229.91     56.03 o 
 -14   5   1        8.54       58.37    148.07 o 
 -13   5   1     2926.10     3161.43    239.86 o 
 -12   5   1       47.39     -150.77    150.77 o 
 -11   5   1    19733.68    19338.71    482.30 o 
 -10   5   1      362.05       49.40    136.76 o 
  -9   5   1    20174.86    19694.69    437.08 o 
  -8   5   1        1.91       41.78     95.35 o 
  -7   5   1     4548.10     4610.30    207.42 o 
  -6   5   1      544.31      804.00     74.96 o 
  -5   5   1     7611.55     8150.20    231.38 o 
  -4   5   1     3340.98     3395.49    105.69 o 
  -3   5   1    81854.94    80913.53    613.54 o 
  -2   5   1       23.09       53.70     61.32 o 
  -1   5   1    92534.05    94385.98    608.50 o 
   0   5   1      236.73      260.13     24.45 o 
   1   5   1    11111.16    11954.17    224.13 o 
   2   5   1     5843.82     5957.67    176.82 o 
   3   5   1     7677.46     8175.58    477.08 o 
   4   5   1     6550.21     7766.57    218.60 o 
   5   5   1    42063.15    45645.27    530.59 o 
   6   5   1       35.92       91.42     73.97 o 
   7   5   1    46248.71    53996.01    640.94 o 
   8   5   1      502.84      419.14     44.73 o 
   9   5   1    10632.86    12206.07    349.96 o 
  10   5   1      829.68     1125.94    111.94 o 
  11   5   1     1763.75     1688.11    137.75 o 
  12   5   1      297.79      269.84     54.07 o 
  13   5   1     5250.11     6317.09    331.65 o 
  14   5   1        4.44       29.37    175.47 o 
  15   5   1     4606.92     5038.66    351.07 o 
  16   5   1        1.49     -164.66    214.55 o 
 -16   6   1      159.26      103.96    181.74 o 
 -15   6   1       40.96      128.90     95.48 o 
 -14   6   1      551.23      802.15     78.64 o 
 -13   6   1      277.83       26.42    183.09 o 
 -12   6   1     6441.98     3616.58    253.62 o 
 -11   6   1     1263.12      -37.97    198.45 o 
 -10   6   1    11316.58     9234.24    332.14 o 
  -9   6   1     1701.27     1411.02    115.01 o 
  -8   6   1     3466.66     2888.64    194.64 o 
  -7   6   1       55.14       -1.23    100.52 o 
  -6   6   1     1155.01     1414.09    130.25 o 
  -5   6   1     4152.86     3632.67    176.09 o 
  -4   6   1    16844.85    14240.82    303.39 o 
  -3   6   1    13245.53    11733.84    262.96 o 
  -2   6   1    44806.30    44610.59   5513.64 o 
  -1   6   1      499.02      617.08     81.47 o 
   0   6   1    17580.35    18645.28   1581.27 o 
   1   6   1     1862.11     2471.94     91.10 o 
   2   6   1     1536.52     1821.78     84.72 o 
   3   6   1     1136.33     1146.22     78.40 o 
   4   6   1    10877.31    10121.06    262.84 o 
   5   6   1     1148.55     1430.80    138.36 o 
   6   6   1    25157.98    24674.73    437.82 o 
   7   6   1        3.78      -63.16    113.42 o 
   8   6   1     9806.79     9690.24    308.06 o 
   9   6   1      757.62      727.94     64.51 o 
  10   6   1      102.72      -63.90    145.37 o 
  11   6   1       92.26       36.00    150.77 o 
  12   6   1     2550.89     2573.95    237.28 o 
  13   6   1      232.36      264.80     58.37 o 
  14   6   1     3488.30     3689.08    286.43 o 
  15   6   1       36.56     -117.72    189.60 o 
  16   6   1     1904.25     2120.52    172.40 o 
 -16   7   1     1073.97     1137.61    107.03 o 
 -15   7   1      376.43      499.38     65.37 o 
 -14   7   1      921.43      991.27     87.61 o 
 -13   7   1     2972.51     2778.30    266.40 o 
 -12   7   1      352.04      438.92     56.03 o 
 -11   7   1     4605.98     2753.11    245.51 o 
 -10   7   1      217.67       88.47    134.92 o 
  -9   7   1     2034.71     2152.23    182.35 o 
  -8   7   1     5283.45     4997.00    243.30 o 
  -7   7   1     1288.68     1669.19    148.44 o 
  -6   7   1    14934.26    13701.02    341.97 o 
  -5   7   1    13181.41    13084.04    323.05 o 
  -4   7   1     3431.44     3223.61    168.59 o 
  -3   7   1     6727.88     6445.62    213.44 o 
  -2   7   1        2.40        5.65     80.73 o 
  -1   7   1     3811.41     4727.28    180.88 o 
   0   7   1     5788.30     5638.80    196.61 o 
   1   7   1       20.45       11.67     71.88 o 
   2   7   1    24332.69    24411.28    387.44 o 
   3   7   1     4570.18     5679.10    209.26 o 
   4   7   1    12912.40    12982.17    310.27 o 
   5   7   1     4904.98     5378.17    217.13 o 
   6   7   1        7.03      104.32    103.59 o 
   7   7   1     2387.29     2896.63    184.93 o 
   8   7   1      761.62      812.97     78.40 o 
   9   7   1      871.36      972.46     89.95 o 
  10   7   1     4550.06     4674.81    261.36 o 
  11   7   1      109.44     -149.67    170.56 o 
  12   7   1     3839.11     4395.02    299.21 o 
  13   7   1     1298.54     1347.12    124.72 o 
  14   7   1      155.48      272.30    192.18 o 
  15   7   1     1469.93     1511.54    149.18 o 
 -15   8   1     1372.20     1402.30    133.57 o 
 -14   8   1      226.02      160.85    205.09 o 
 -13   8   1     1522.15     1643.51    131.60 o 
 -12   8   1     1251.78     1140.69    101.99 o 
 -11   8   1      163.24      193.90    142.17 o 
 -10   8   1     6856.62     4258.37    262.22 o 
  -9   8   1     1862.93     1471.35    125.95 o 
  -8   8   1     8278.07     8752.55    320.35 o 
  -7   8   1    11777.39    13075.93    364.83 o 
  -6   8   1      161.56       41.90    127.06 o 
  -5   8   1    16293.82    15890.72    364.95 o 
  -4   8   1     9819.12    10375.54    291.59 o 
  -3   8   1     5075.58     5540.98    215.65 o 
  -2   8   1    22666.95    24106.05    408.45 o 
  -1   8   1     2654.80     2753.84    165.89 o 
   0   8   1    24843.22    26393.93    418.03 o 
   1   8   1    24564.91    25572.36    420.12 o 
   2   8   1      218.38      268.00     35.27 o 
   3   8   1    26012.81    25134.42    433.39 o 
   4   8   1    12427.35    13089.32    330.18 o 
   5   8   1     4725.91     5162.15    232.49 o 
   6   8   1    19242.80    20202.67    434.62 o 
   7   8   1      903.30      816.04     75.32 o 
   8   8   1     5252.83     5827.91    277.58 o 
   9   8   1     6912.94     5286.13    287.54 o 
  10   8   1      137.38     -144.01    177.44 o 
  11   8   1     6099.91     6614.95    351.56 o 
  12   8   1     1767.12     1727.93    165.76 o 
  13   8   1     1062.00     1128.28    111.94 o 
  14   8   1     2766.29     3299.55    219.22 o 
  15   8   1       39.71     -160.60    222.29 o 
 -15   9   1        2.25       37.11    199.56 o 
 -14   9   1     1143.93     1235.79    118.33 o 
 -13   9   1      152.65      252.52    183.95 o 
 -12   9   1       35.67      -73.24    164.90 o 
 -11   9   1      141.92      208.89     51.61 o 
 -10   9   1     3090.00     3843.04    252.52 o 
  -9   9   1     1253.30      852.41     73.11 o 
  -8   9   1     4919.63     3052.44    238.75 o 
  -7   9   1      316.84      132.83    153.84 o 
  -6   9   1     2905.17     2768.34    208.28 o 
  -5   9   1      719.75      862.37     81.84 o 
  -4   9   1      121.37      179.89     36.99 o 
  -3   9   1     1483.57     1647.19    153.72 o 
  -2   9   1     1302.44     1455.63    102.11 o 
  -1   9   1     2580.83     2852.64    176.33 o 
   0   9   1     6467.49     6647.27    246.86 o 
   1   9   1     1347.70     1698.80    145.12 o 
   2   9   1     2242.39     2292.43    176.70 o 
   3   9   1     1788.16     1922.57    163.55 o 
   4   9   1      803.67      698.32     63.16 o 
   5   9   1     3936.25     4700.98    228.06 o 
   6   9   1      253.28      312.73     46.08 o 
   7   9   1     1388.14     1380.30    124.72 o 
   8   9   1     1784.62     1533.90    138.73 o 
   9   9   1       41.41      198.82    139.84 o 
  10   9   1     2279.75     2175.57    165.15 o 
  11   9   1      253.25      -12.53    125.34 o 
  12   9   1     1257.61     1475.53    128.53 o 
  13   9   1      810.52      902.06     82.94 o 
  14   9   1      104.65     -214.92    214.92 o 
 -14  10   1       38.03      231.63    179.53 o 
 -13  10   1     2112.38     2037.83    181.25 o 
 -12  10   1       48.58      -91.67    177.31 o 
 -11  10   1       42.37      187.27    141.93 o 
 -10  10   1      173.33      120.05    116.49 o 
  -9  10   1     3314.09     4194.97    270.95 o 
  -8  10   1      731.16      477.88     53.45 o 
  -7  10   1     9213.07     6950.16    310.52 o 
  -6  10   1      350.22      297.86     47.80 o 
  -5  10   1    10710.34    12649.78    367.53 o 
  -4  10   1       39.02       83.19    111.94 o 
  -3  10   1     4712.68     5186.48    247.48 o 
  -2  10   1      570.50      660.60     65.37 o 
  -1  10   1     4165.36     5475.12    236.91 o 
   0  10   1     2058.84     2444.80    178.67 o 
   1  10   1    18224.13    20415.86    429.34 o 
   2  10   1      730.57      914.59     84.42 o 
   3  10   1    12392.77    14140.06    373.31 o 
   4  10   1       87.30     -140.45    140.45 o 
   5  10   1     5999.17     7565.42    292.21 o 
   6  10   1      367.81      395.06     46.57 o 
   7  10   1      752.37      760.01     70.78 o 
   8  10   1      511.93      457.48     57.51 o 
   9  10   1     7338.71     9200.82    363.48 o 
  10  10   1       56.47      -78.52    163.80 o 
  11  10   1     4235.35     4511.75    315.68 o 
  12  10   1        1.92       14.38    189.97 o 
  13  10   1      733.68      874.28     83.19 o 
 -13  11   1      196.45      189.73    208.77 o 
 -12  11   1     1045.66      946.91     86.51 o 
 -11  11   1       15.69     -187.76    187.76 o 
 -10  11   1       62.77     -158.27    166.01 o 
  -9  11   1        1.44       19.29    112.93 o 
  -8  11   1     3122.69     3871.55    252.27 o 
  -7  11   1      665.07      425.90     58.37 o 
  -6  11   1     9009.17     7085.33    312.97 o 
  -5  11   1     1308.29     1120.66    103.46 o 
  -4  11   1     8013.39     9154.74    329.81 o 
  -3  11   1      388.71      404.03     45.10 o 
  -2  11   1      499.07      459.94     43.87 o 
  -1  11   1      790.07      881.78     78.15 o 
   0  11   1     9319.17    10389.55    334.48 o 
   1  11   1       45.21     -117.35    137.62 o 
   2  11   1    17720.61    20592.44    464.24 o 
   3  11   1       22.59     -149.54    149.54 o 
   4  11   1     7950.88     7309.22    314.08 o 
   5  11   1       44.44      144.14    134.80 o 
   6  11   1       95.28       89.46     47.31 o 
   7  11   1      139.20       58.49    153.23 o 
   8  11   1     5071.43     5806.53    314.57 o 
   9  11   1       20.33      -25.80    179.28 o 
  10  11   1     4691.56     5496.75    321.08 o 
  11  11   1      140.45      -77.17    194.27 o 
  12  11   1     1556.82     1754.96    142.91 o 
  13  11   1       10.12     -208.40    208.40 o 
 -12  12   1      589.44      519.66     70.66 o 
 -11  12   1       44.53      116.00    123.74 o 
 -10  12   1      507.41      570.65     63.41 o 
  -9  12   1      938.25     1086.87    102.73 o 
  -8  12   1      420.28      568.07     59.72 o 
  -7  12   1     2356.31     2438.66    243.55 o 
  -6  12   1     1020.34     1205.44    105.06 o 
  -5  12   1      362.25      -48.91    175.84 o 
  -4  12   1     2257.19     1797.84    143.65 o 
  -3  12   1       24.30       55.79    120.42 o 
  -2  12   1      879.22      961.41     90.32 o 
  -1  12   1      743.52      711.22     68.44 o 
   0  12   1     1752.15     1128.89    107.52 o 
   1  12   1     2388.03     1897.50    133.32 o 
   2  12   1        1.02       -9.34    139.22 o 
   3  12   1     1525.49     1578.50    134.31 o 
   4  12   1     1227.26     1175.34    108.63 o 
   5  12   1       12.19     -123.00    155.32 o 
   6  12   1     1132.58     1443.46    141.56 o 
   7  12   1      562.08      590.68     60.33 o 
   8  12   1      738.14     1034.27     97.93 o 
   9  12   1      682.64      660.72     65.13 o 
  10  12   1      397.94      402.18     67.09 o 
  11  12   1      788.54      763.45     73.11 o 
  12  12   1       69.86      -33.42    186.41 o 
 -11  13   1      933.87      951.70     91.67 o 
 -10  13   1        3.65     -205.21    205.21 o 
  -9  13   1     1678.64     1802.88    175.47 o 
  -8  13   1     1332.84     1367.03    126.69 o 
  -7  13   1      519.52      593.14     63.53 o 
  -6  13   1     3665.57     4435.69    283.36 o 
  -5  13   1      928.35      998.39     97.93 o 
  -4  13   1      777.10     1277.33    127.43 o 
  -3  13   1     4253.67     5189.06    296.51 o 
  -2  13   1       14.91       97.57    135.90 o 
  -1  13   1     7607.83     6340.19    313.10 o 
   0  13   1     1053.56     1048.90    104.57 o 
   1  13   1     1753.72     2274.98    217.99 o 
   2  13   1     5745.46     6994.03    337.67 o 
   3  13   1      952.56      969.39     85.40 o 
   4  13   1     1623.99     1897.74    159.99 o 
   5  13   1     4461.15     5108.57    312.85 o 
   6  13   1       36.26       97.32    165.89 o 
   7  13   1     3670.91     4459.16    303.27 o 
   8  13   1      582.26      575.69     70.41 o 
   9  13   1     1044.26      985.37     91.79 o 
  10  13   1     1228.43     1329.80    119.68 o 
  11  13   1       75.59       34.41    207.67 o 
 -10  14   1      535.36      446.05     70.16 o 
  -9  14   1        2.07     -188.13    188.13 o 
  -8  14   1       12.05     -186.78    186.78 o 
  -7  14   1      933.54     1073.59    102.36 o 
  -6  14   1      451.69      493.61     64.51 o 
  -5  14   1     1220.41     1361.99    121.28 o 
  -4  14   1     1532.39     1967.17    155.69 o 
  -3  14   1      316.67       82.70    173.14 o 
  -2  14   1     1736.16     2191.18    164.29 o 
  -1  14   1       16.63      144.87    152.49 o 
   0  14   1      431.55      211.11    171.78 o 
   1  14   1     1567.71     1989.78    163.43 o 
   2  14   1      296.01      257.31     59.35 o 
   3  14   1     2368.28     2959.30    259.27 o 
   4  14   1      662.15      840.62     80.98 o 
   5  14   1       28.39       12.90    164.90 o 
   6  14   1     1182.22     1346.02    130.01 o 
   7  14   1      221.16      280.16     64.14 o 
   8  14   1      949.31     1251.28    112.31 o 
   9  14   1      661.89      287.66    238.26 o 
  -8  15   1        1.78      134.31    102.24 o 
  -7  15   1        6.60      149.91    199.43 o 
  -6  15   1       30.32       80.12     60.46 o 
  -5  15   1      923.58     1091.66    107.76 o 
  -4  15   1      121.78      213.44     62.55 o 
  -3  15   1     3044.73     3732.57    302.28 o 
  -2  15   1       92.53       89.95    174.00 o 
  -1  15   1     2490.82     2794.02    274.14 o 
   0  15   1        5.46       90.19    172.89 o 
   1  15   1       76.94      163.67    173.14 o 
   2  15   1       29.65       90.56    159.74 o 
   3  15   1      353.81      502.58     61.07 o 
   4  15   1      242.90      279.30     64.14 o 
   5  15   1     1353.16     1429.08    123.00 o 
   6  15   1       59.08       16.34    189.11 o 
   7  15   1     2025.40     2365.67    197.96 o 
   8  15   1        6.20      -34.77    183.70 o 
  -6  16   1        2.02     -105.80    207.30 o 
  -5  16   1        0.95       53.58    186.16 o 
  -4  16   1     1257.65     1483.76    142.54 o 
  -3  16   1       48.45       33.18    182.97 o 
  -2  16   1     3339.85     3228.03    305.11 o 
  -1  16   1        1.38     -215.41    215.41 o 
   0  16   1     1810.24     2069.16    182.97 o 
   1  16   1        1.15     -206.07    206.07 o 
   2  16   1        0.05     -165.52    165.52 o 
   3  16   1        8.78     -210.00    210.00 o 
   4  16   1     1168.14     1176.44    105.06 o 
   5  16   1        2.55       70.66    198.33 o 
  -1  17   1      303.76      161.22    242.32 o 
   0  17   1       47.73     -178.67    182.23 o 
   1  17   1       33.59       35.76    177.19 o 
 -16   0   2      935.90     1135.77    100.64 o 
 -14   0   2     9103.30     9462.18    386.09 o 
 -12   0   2    11960.45    13455.38    401.69 o 
 -10   0   2     4434.53     4780.73    221.55 o 
  -8   0   2     1048.93     1252.51     84.30 o 
  -6   0   2    19396.62    21961.56    330.79 o 
  -4   0   2   121740.82   113968.11    617.96 o 
  -2   0   2    87049.42    90328.02    442.24 o 
   0   0   2    10736.15    13469.14    150.53 o 
   2   0   2    31083.56    36079.75    303.27 o 
   4   0   2   173348.70   178021.78    835.33 o 
   6   0   2    65440.62    76252.23    652.24 o 
   8   0   2       23.09      -51.24    106.04 o 
  10   0   2    11243.40    12204.10    358.44 o 
  12   0   2    16687.79    12775.74    421.35 o 
  14   0   2     8032.11     8644.67    392.48 o 
  16   0   2       86.52       94.62    137.87 o 
 -17   1   2      336.93      269.47     68.44 o 
 -16   1   2      216.68      180.63    132.22 o 
 -15   1   2     5874.63     5980.52    334.35 o 
 -14   1   2      398.69      432.90     60.21 o 
 -13   1   2    12395.72     7719.14    330.91 o 
 -12   1   2     1953.37     1723.13    141.31 o 
 -11   1   2      553.68      524.82     52.35 o 
 -10   1   2     4272.32     4415.41    219.58 o 
  -9   1   2     1134.52     1343.93     98.18 o 
  -8   1   2     1339.41     1316.16    128.90 o 
  -7   1   2    23694.91    23864.59    378.96 o 
  -6   1   2    10530.33    11808.19    253.13 o 
  -5   1   2    40758.27    43533.72    433.64 o 
  -4   1   2     3413.63     3763.29    130.25 o 
  -3   1   2     1467.29     1374.89     83.43 o 
  -2   1   2      251.42      277.34     26.42 o 
  -1   1   2      290.24      340.50     33.55 o 
   0   1   2     2780.09     3213.78     82.33 o 
   1   1   2    28433.50    33288.80    274.27 o 
   2   1   2     7886.98     9408.73    168.34 o 
   3   1   2    37484.43    44283.28    386.21 o 
   4   1   2    11530.04    13160.22    237.65 o 
   5   1   2    29811.88    33766.06    404.03 o 
   6   1   2      511.96      620.66     49.40 o 
   7   1   2      108.19      121.16     90.44 o 
   8   1   2       33.20       22.12    105.68 o 
   9   1   2     3257.68     4113.87    217.74 o 
  10   1   2       54.96      113.91    113.17 o 
  11   1   2     8304.40    10024.60    355.37 o 
  12   1   2       72.11      130.37    137.75 o 
  13   1   2     5918.62     5926.09    322.31 o 
  14   1   2      103.23     -187.88    187.88 o 
  15   1   2      619.22      656.05     70.78 o 
  16   1   2       10.50      121.16    190.46 o 
 -17   2   2     1573.86     1765.53    149.18 o 
 -16   2   2     1856.24     2145.84    180.02 o 
 -15   2   2      723.98      903.28     87.98 o 
 -14   2   2     5446.78     5390.83    300.07 o 
 -13   2   2      231.00       89.70     98.06 o 
 -12   2   2     5659.00     5763.27    273.16 o 
 -11   2   2      409.70      406.61     42.76 o 
 -10   2   2       35.77       26.17    107.76 o 
  -9   2   2    13800.15    13496.54    336.93 o 
  -8   2   2    11506.24    10457.13    278.57 o 
  -7   2   2    21284.17    20494.51    361.39 o 
  -6   2   2    29024.93    30041.99   2534.50 o 
  -5   2   2     6805.74     5725.30    171.17 o 
  -4   2   2    22299.23    23200.30    301.30 o 
  -3   2   2    20891.10    24128.90    281.15 o 
  -2   2   2     3820.13     4070.49    114.52 o 
  -1   2   2    47188.75    46699.70    325.88 o 
   0   2   2     2024.75     2244.63     83.80 o 
   1   2   2    84959.33    86603.07    469.15 o 
   2   2   2    26499.26    32635.08    321.82 o 
   3   2   2    13113.86    15028.23    244.16 o 
   4   2   2    21570.98    24000.98    327.23 o 
   5   2   2      211.93      324.39    135.47 o 
   6   2   2     2706.45     2999.48    159.99 o 
   7   2   2    14706.82    17406.06    349.59 o 
   8   2   2       25.94       21.87    105.06 o 
   9   2   2    17653.76    18265.48    410.91 o 
  10   2   2     3516.80     3789.96    231.26 o 
  11   2   2     3210.97     3686.86    244.41 o 
  12   2   2     5808.92     4316.37    288.52 o 
  13   2   2      358.83      420.98     59.96 o 
  14   2   2     1605.60     1703.60    164.78 o 
  15   2   2     1053.15     1219.08    118.58 o 
  16   2   2        5.43      -87.86    207.05 o 
 -17   3   2        2.48      -52.84    172.65 o 
 -16   3   2     1686.04     1793.79    167.36 o 
 -15   3   2      443.68      522.85     60.58 o 
 -14   3   2       72.57      133.57    141.31 o 
 -13   3   2     2585.55     1178.53    107.40 o 
 -12   3   2     1181.34      681.73     65.62 o 
 -11   3   2     7601.43     8583.84    317.40 o 
 -10   3   2    11261.68    11527.90    334.85 o 
  -9   3   2     6201.34     6624.78    254.36 o 
  -8   3   2    16724.82    17829.51    368.27 o 
  -7   3   2     2294.26     1991.62    142.91 o 
  -6   3   2     3764.93     3957.72    408.63 o 
  -5   3   2    31823.99    33510.11    409.92 o 
  -4   3   2     1358.40     1397.99     99.53 o 
  -3   3   2    36535.46    35334.73    360.04 o 
  -2   3   2     7337.44     6947.58    156.79 o 
  -1   3   2    71379.65    68531.49    438.56 o 
   0   3   2    72379.47    68021.43    433.76 o 
   1   3   2      851.34      931.91     76.92 o 
   2   3   2     9783.11     9849.99    193.78 o 
   3   3   2    49980.06    50981.91    462.27 o 
   4   3   2      324.57      352.42     34.53 o 
   5   3   2    38109.02    37351.38   2688.47 o 
   6   3   2     9041.51    10425.92    266.65 o 
   7   3   2    10693.42    11566.73    300.56 o 
   8   3   2    16501.95    16275.70    379.33 o 
   9   3   2      131.86       43.13    125.46 o 
  10   3   2     4847.04     5005.11    259.89 o 
  11   3   2    10544.05     7264.24    321.57 o 
  12   3   2      119.43      -85.77    169.20 o 
  13   3   2     4945.41     5318.94    317.64 o 
  14   3   2     1287.22     1472.34    130.13 o 
  15   3   2      313.91      448.02     66.72 o 
  16   3   2     1288.34     1884.60    184.69 o 
 -17   4   2     2877.55     3176.06    315.06 o 
 -16   4   2      453.29      692.18     68.07 o 
 -15   4   2      985.30     1021.49     92.04 o 
 -14   4   2      483.63      537.96     56.03 o 
 -13   4   2     1603.34     1004.54     93.02 o 
 -12   4   2      662.40      193.78     51.85 o 
 -11   4   2    13231.29    14467.54    408.45 o 
 -10   4   2       32.75      114.40    120.42 o 
  -9   4   2    18627.58    18263.52    409.31 o 
  -8   4   2     3695.32     3504.88    193.04 o 
  -7   4   2     5853.21     6494.65    228.06 o 
  -6   4   2     2270.62     2101.97    144.87 o 
  -5   4   2     6837.77     8662.74    382.22 o 
  -4   4   2     1554.02     1639.94    116.00 o 
  -3   4   2    39512.84    40328.91    412.26 o 
  -2   4   2     1254.34     1324.27     94.13 o 
  -1   4   2    46231.20    48098.55    409.92 o 
   0   4   2      706.44      549.52     53.21 o 
   1   4   2     6354.14     6611.14    166.50 o 
   2   4   2     3272.97     4102.69    141.56 o 
   3   4   2      470.28      500.73     49.03 o 
   4   4   2     1104.59     1114.22     74.66 o 
   5   4   2     5343.56     5829.51    205.70 o 
   6   4   2     1271.08     1468.28    122.51 o 
   7   4   2    12125.60    14905.60    352.66 o 
   8   4   2       56.23      107.03    104.45 o 
   9   4   2     3993.19     3926.85    232.36 o 
  10   4   2      687.26      696.60     68.32 o 
  11   4   2      364.47      145.98    158.39 o 
  12   4   2      587.23      373.31     56.65 o 
  13   4   2      165.59       12.90    177.81 o 
  14   4   2       52.27       29.74    160.48 o 
  15   4   2     1064.96     1233.83    117.47 o 
  16   4   2        9.37      -20.15    198.82 o 
 -17   5   2        3.53      199.68    201.89 o 
 -16   5   2     2756.56     2597.29    201.64 o 
 -15   5   2      180.67       93.63    165.15 o 
 -14   5   2     1263.45     1562.53    144.51 o 
 -13   5   2      168.54      105.55    144.63 o 
 -12   5   2      827.53      577.53     55.91 o 
 -11   5   2       69.43      -32.93    145.98 o 
 -10   5   2    11500.36    10632.23    348.73 o 
  -9   5   2      432.25      357.95     43.74 o 
  -8   5   2    23276.58    22244.92    438.43 o 
  -7   5   2      802.49      710.98     62.05 o 
  -6   5   2    32088.56    31260.19    459.20 o 
  -5   5   2      172.81      217.37     30.11 o 
  -4   5   2       70.02       52.80     50.64 o 
  -3   5   2     2536.99     2162.36    215.28 o 
  -2   5   2    37636.94    35668.96    399.48 o 
  -1   5   2     4146.97     3580.20    138.12 o 
   0   5   2    84643.17    82525.09    585.52 o 
   1   5   2        7.69      -71.27     71.27 o 
   2   5   2    45201.52    45770.05    413.55 o 
   3   5   2      682.43      634.17    107.15 o 
   4   5   2     3918.92     4474.52    183.58 o 
   5   5   2     3267.63     4076.51    177.81 o 
   6   5   2    19816.77    21516.37    406.24 o 
   7   5   2      915.22      861.87     83.43 o 
   8   5   2    29966.90    34241.11    554.31 o 
   9   5   2        5.83      -66.97    132.22 o 
  10   5   2     8819.30     9748.86    352.42 o 
  11   5   2       40.51     -139.84    149.05 o 
  12   5   2      796.58     1000.85     86.63 o 
  13   5   2       82.19       58.00    180.14 o 
  14   5   2     1523.66     1750.04    169.20 o 
  15   5   2       29.87        0.86    181.86 o 
  16   5   2     3157.57     4470.22    349.22 o 
 -16   6   2      522.10      612.43     72.38 o 
 -15   6   2     1075.63     1016.09     97.32 o 
 -14   6   2      394.24      383.75     57.75 o 
 -13   6   2      101.71      192.80     51.36 o 
 -12   6   2        7.85     -144.87    144.87 o 
 -11   6   2     5256.47     3063.38    235.07 o 
 -10   6   2      966.95     1028.62    101.74 o 
  -9   6   2    12107.17    11838.54    355.98 o 
  -8   6   2     6652.55     7108.80    279.30 o 
  -7   6   2     9846.20     9494.13    289.87 o 
  -6   6   2     6701.20     6784.89    237.03 o 
  -5   6   2      514.77      463.25     44.61 o 
  -4   6   2     1725.77     2098.16    136.27 o 
  -3   6   2     9904.45    10001.86    242.19 o 
  -2   6   2     6590.93     7102.29    206.68 o 
  -1   6   2    40396.52    42028.10   1060.69 o 
   0   6   2     6994.22     7640.58    145.54 o 
   1   6   2    20237.64    21627.21    342.96 o 
   2   6   2     7765.49     8268.65    223.27 o 
   3   6   2     2634.12     3216.24    158.51 o 
   4   6   2      927.05      889.64     72.38 o 
   5   6   2     7143.04     8656.58    259.15 o 
   6   6   2     3757.10     4540.26    213.81 o 
   7   6   2    15595.90    17171.24    397.15 o 
   8   6   2      198.62      129.15    129.51 o 
   9   6   2     9942.03     9986.87    346.27 o 
  10   6   2        2.05      176.45    123.25 o 
  11   6   2     1134.92      857.20     84.17 o 
  12   6   2       34.77     -120.42    158.76 o 
  13   6   2      285.78       87.98    189.97 o 
  14   6   2       20.50     -203.24    203.24 o 
  15   6   2     1967.54     1921.21    189.73 o 
 -16   7   2     1111.00     1019.53     94.99 o 
 -15   7   2      547.10      300.93    222.04 o 
 -14   7   2        5.43      185.92    145.98 o 
 -13   7   2     1465.50     1773.27    159.13 o 
 -12   7   2     2177.45     2343.18    163.80 o 
 -11   7   2     2087.94     1461.16    140.57 o 
 -10   7   2    12543.40     5352.61    275.74 o 
  -9   7   2      382.95      160.48    152.86 o 
  -8   7   2     6702.94     5729.48    262.35 o 
  -7   7   2     3537.48     2889.87    183.46 o 
  -6   7   2      587.06      562.66     53.82 o 
  -5   7   2    10127.98     8904.43    270.09 o 
  -4   7   2    11157.85    11535.89    285.82 o 
  -3   7   2    10106.94     9067.00    250.43 o 
  -2   7   2    17818.76    17385.05    330.91 o 
  -1   7   2     6487.51     6389.47    211.60 o 
   0   7   2    11242.46    12678.42    277.34 o 
   1   7   2     3386.22     3388.88    168.59 o 
   2   7   2      154.48       36.37    102.73 o 
   3   7   2    16786.14    17800.51    355.61 o 
   4   7   2     6610.49     6450.90    238.14 o 
   5   7   2     5896.45     6694.70    243.42 o 
   6   7   2     5392.11     6509.89    257.31 o 
   7   7   2     1637.04     1817.14    180.39 o 
   8   7   2     3934.43     4803.10    245.88 o 
   9   7   2       19.62        9.95    120.18 o 
  10   7   2      980.50      799.33     76.06 o 
  11   7   2     2187.01     3061.16    241.21 o 
  12   7   2        0.59     -122.76    167.61 o 
  13   7   2     1579.49     1904.01    174.73 o 
  14   7   2     1067.04     1156.78    114.03 o 
  15   7   2      424.13      407.96     74.22 o 
 -15   8   2      522.24      464.97     71.02 o 
 -14   8   2     1540.76     1788.87    172.65 o 
 -13   8   2      299.68      405.99     61.19 o 
 -12   8   2     2518.07     3057.48    245.76 o 
 -11   8   2      248.67       65.49    164.04 o 
 -10   8   2     1704.46      788.15     70.66 o 
  -9   8   2     9235.53     7585.32    318.38 o 
  -8   8   2       28.26     -101.62    130.62 o 
  -7   8   2     7742.16     6880.49    279.06 o 
  -6   8   2     8819.37     8365.85    298.10 o 
  -5   8   2     1390.90     1079.12     91.91 o 
  -4   8   2    16566.46    15114.98    347.99 o 
  -3   8   2      168.18       62.91    103.10 o 
  -2   8   2    11680.30    10971.87    285.69 o 
  -1   8   2    16152.12    15489.64    331.40 o 
   0   8   2      587.02      670.80     62.30 o 
   1   8   2    23873.42    21981.59    395.92 o 
   2   8   2    12833.26    12139.84    309.53 o 
   3   8   2     2820.58     2948.61    192.55 o 
   4   8   2    19581.22    19150.70    401.81 o 
   5   8   2     1281.39     1097.31     91.30 o 
   6   8   2     6418.94     6710.67    269.35 o 
   7   8   2     6050.84     6738.81    283.48 o 
   8   8   2      253.95      147.09    148.44 o 
   9   8   2     9137.10     7206.98    311.13 o 
  10   8   2     1915.91     1997.15    157.78 o 
  11   8   2     1443.85     1697.82    157.04 o 
  12   8   2     3940.53     4250.02    308.80 o 
  13   8   2      618.07      620.17     68.57 o 
  14   8   2     1326.42     1267.62    112.80 o 
 -15   9   2     2279.83     2411.13    205.58 o 
 -14   9   2       12.22     -150.04    185.79 o 
 -13   9   2     4044.72     4439.37    309.29 o 
 -12   9   2       24.58      130.62    175.96 o 
 -11   9   2      502.18      476.77     57.26 o 
 -10   9   2      611.84      281.88     51.49 o 
  -9   9   2     1118.88      631.60     57.14 o 
  -8   9   2     1317.67      728.30     70.04 o 
  -7   9   2     8015.94     6482.36    284.59 o 
  -6   9   2       31.64      141.07    118.70 o 
  -5   9   2    14658.67     9654.36    318.13 o 
  -4   9   2       94.82       77.29     65.13 o 
  -3   9   2     1061.04      822.80     75.08 o 
  -2   9   2      511.52      482.18     46.94 o 
  -1   9   2     3762.33     2792.43    172.03 o 
   0   9   2     3587.14     2954.26    187.02 o 
   1   9   2     7273.04     6876.44    258.17 o 
   2   9   2      639.58      705.33     64.14 o 
   3   9   2     6029.84     5733.78    241.09 o 
   4   9   2      330.54       18.31    125.71 o 
   5   9   2     2919.89     2962.74    198.94 o 
   6   9   2     1019.98     1152.97    112.68 o 
   7   9   2      110.28       20.15    137.13 o 
   8   9   2     1745.61     1223.26    105.31 o 
   9   9   2      751.94      497.54     58.98 o 
  10   9   2      755.66      608.87     64.63 o 
  11   9   2     1411.69     1442.35    131.11 o 
  12   9   2      105.96      273.04    192.18 o 
  13   9   2     1235.68     1090.55    107.27 o 
  14   9   2      492.98      510.69     75.57 o 
 -14  10   2     3116.37     3009.43    230.03 o 
 -13  10   2      161.30      214.79    175.72 o 
 -12  10   2     4021.59     4229.25    307.07 o 
 -11  10   2      143.28        0.00    164.54 o 
 -10  10   2     1115.30     1450.71    136.40 o 
  -9  10   2      103.63      100.15     47.92 o 
  -8  10   2      211.05       11.67    134.92 o 
  -7  10   2      291.58     -152.49    152.49 o 
  -6  10   2     9600.37     7823.46    331.53 o 
  -5  10   2     1874.93     1397.01    136.52 o 
  -4  10   2    21764.60    19182.53    442.73 o 
  -3  10   2     1784.74     1642.16    121.04 o 
  -2  10   2     4205.90     3792.66    213.44 o 
  -1  10   2       11.70     -126.44    126.44 o 
   0  10   2       30.26      103.34    108.87 o 
   1  10   2     1777.86     1529.11    113.79 o 
   2  10   2     5565.88     5837.12    252.89 o 
   3  10   2     1833.11     1613.03    126.81 o 
   4  10   2    16594.04    15496.28    407.84 o 
   5  10   2      530.75      444.08     52.47 o 
   6  10   2     6667.52     5552.66    284.59 o 
   7  10   2      131.34      -22.86    144.14 o 
   8  10   2       11.94      182.84    143.40 o 
   9  10   2      170.22      306.95     52.72 o 
  10  10   2     1281.63     1624.58    155.69 o 
  11  10   2      313.96       60.46    215.41 o 
  12  10   2     2971.59     2788.37    269.47 o 
  13  10   2       42.76      168.34    198.94 o 
 -13  11   2     2592.09     2454.51    206.93 o 
 -12  11   2      232.10      257.80    193.78 o 
 -11  11   2     1848.41     2562.52    241.95 o 
 -10  11   2      622.48      595.23     64.88 o 
  -9  11   2      363.81      398.25     53.33 o 
  -8  11   2        3.73     -150.90    150.90 o 
  -7  11   2     1144.14      688.74     62.42 o 
  -6  11   2     1690.98      782.99     78.15 o 
  -5  11   2    10919.86     6685.24    304.86 o 
  -4  11   2     1032.21      688.25     65.99 o 
  -3  11   2    10857.57     9732.39    342.22 o 
  -2  11   2       42.75      117.72     86.14 o 
  -1  11   2     1918.29     1997.15    180.51 o 
   0  11   2       15.52     -120.54    120.54 o 
   1  11   2     1068.04     1208.64    120.18 o 
   2  11   2      529.92      569.54     55.79 o 
   3  11   2    11006.62     7636.44    321.08 o 
   4  11   2      550.14      224.38    157.53 o 
   5  11   2    11198.10     7965.64    335.83 o 
   6  11   2        3.57      117.60    134.92 o 
   7  11   2      751.78     1036.98     90.81 o 
   8  11   2       10.66      -40.06    161.46 o 
   9  11   2      287.36      110.35    183.21 o 
  10  11   2       57.91     -190.22    190.22 o 
  11  11   2     2589.80     2988.54    288.27 o 
  12  11   2        5.53     -204.47    204.47 o 
 -12  12   2     1323.79     1229.90    117.35 o 
 -11  12   2      709.03      619.43     70.04 o 
 -10  12   2       67.58      138.98    166.01 o 
  -9  12   2     2101.42     2153.33    167.24 o 
  -8  12   2     1864.30     2020.38    163.92 o 
  -7  12   2      371.74      415.21     58.37 o 
  -6  12   2     4723.28     5165.22    290.98 o 
  -5  12   2      220.94      -13.15    173.14 o 
  -4  12   2     2717.66     1512.40    144.14 o 
  -3  12   2      553.82      432.53     50.99 o 
  -2  12   2       34.26      -64.76    133.82 o 
  -1  12   2     2665.11     1666.85    139.59 o 
   0  12   2     1425.02      933.64     82.57 o 
   1  12   2     2153.18     1739.35    131.73 o 
   2  12   2     4448.29     3195.96    232.12 o 
   3  12   2       22.59      -57.63    147.33 o 
   4  12   2     2060.63     1369.61    112.43 o 
   5  12   2      202.95      248.71     54.31 o 
   6  12   2       53.17      124.11     87.61 o 
   7  12   2      569.65      807.19     77.66 o 
   8  12   2       64.46       13.27    158.88 o 
   9  12   2      967.95     1282.49    109.49 o 
  10  12   2      590.91      556.64     67.21 o 
  11  12   2      292.40      425.28     68.32 o 
 -11  13   2     1292.37     1426.63    141.19 o 
 -10  13   2      886.43      752.14     72.01 o 
  -9  13   2      204.33      202.38    199.92 o 
  -8  13   2     1854.20     1906.10    166.50 o 
  -7  13   2     1305.35     1519.52    149.18 o 
  -6  13   2     1144.81     1305.71    126.32 o 
  -5  13   2     3104.26     3106.75    256.82 o 
  -4  13   2       42.59      114.65    154.46 o 
  -3  13   2     2116.70     2317.13    223.15 o 
  -2  13   2     1801.13     1912.86    150.77 o 
  -1  13   2      631.35      884.24     83.56 o 
   0  13   2     5975.42     7010.74    323.05 o 
   1  13   2      906.78     1134.67    109.36 o 
   2  13   2     3643.98     4297.45    277.09 o 
   3  13   2     3251.48     3788.48    256.69 o 
   4  13   2       88.79      170.19    161.71 o 
   5  13   2      937.33     1311.37    114.40 o 
   6  13   2     1247.70     1662.31    156.55 o 
   7  13   2      203.13      206.81    193.53 o 
   8  13   2     2952.41     3225.70    303.76 o 
   9  13   2       32.51      -78.40    210.37 o 
  10  13   2     1475.00     1895.16    175.47 o 
 -10  14   2      607.79      603.46     76.19 o 
  -9  14   2     1226.68     1315.79    118.09 o 
  -8  14   2       19.21     -195.99    195.99 o 
  -7  14   2      310.02      367.65     64.88 o 
  -6  14   2      451.38      395.42     64.14 o 
  -5  14   2      239.65      201.52    174.86 o 
  -4  14   2      982.84     1169.56    112.19 o 
  -3  14   2     2483.07     2830.27    259.03 o 
  -2  14   2      764.79     1014.00     87.86 o 
  -1  14   2     2429.64     3202.60    258.54 o 
   0  14   2       44.57      203.86    163.18 o 
   1  14   2      464.79      573.60     62.42 o 
   2  14   2      994.77     1069.17    104.57 o 
   3  14   2        5.18       78.77     72.87 o 
   4  14   2      890.24      806.33     77.41 o 
   5  14   2      593.27      828.08     81.47 o 
   6  14   2      240.36      247.23     64.51 o 
   7  14   2     1395.90     1580.72    138.48 o 
   8  14   2        3.99     -218.60    218.60 o 
   9  14   2      721.91      794.78     74.10 o 
  -8  15   2     1526.99     1643.63    157.04 o 
  -7  15   2      127.31       99.65    197.47 o 
  -6  15   2      465.49      486.97     69.18 o 
  -5  15   2       55.55       61.32    189.11 o 
  -4  15   2      572.63      726.09     72.50 o 
  -3  15   2      137.55      190.22     62.30 o 
  -2  15   2     3280.84     3814.41    301.67 o 
  -1  15   2      526.38      654.21     69.92 o 
   0  15   2     2088.49     2734.80    254.85 o 
   1  15   2      383.38      440.15     60.09 o 
   2  15   2      637.04      864.70     84.91 o 
   3  15   2        4.73      -47.43    179.77 o 
   4  15   2        2.71       -1.47    160.11 o 
   5  15   2      139.24       17.20    183.21 o 
   6  15   2     1006.70     1041.15     88.23 o 
   7  15   2      218.43      121.16    214.55 o 
  -6  16   2       31.86     -199.31    199.31 o 
  -5  16   2      266.95      246.37     67.34 o 
  -4  16   2       17.73       83.93    185.42 o 
  -3  16   2      412.62      472.10     71.02 o 
  -2  16   2        2.70      132.34    191.45 o 
  -1  16   2     2345.27     2910.64    280.53 o 
   0  16   2       11.76      213.93    181.00 o 
   1  16   2     2052.98     2255.45    180.39 o 
   2  16   2       30.07      100.27    196.36 o 
   3  16   2      467.96      587.36     74.83 o 
   4  16   2       12.02     -213.44    213.44 o 
   5  16   2      216.02     -219.46    219.46 o 
 -17   0   3     1467.95     1808.41    146.96 o 
 -15   0   3      270.24      333.13     53.70 o 
 -13   0   3     3029.14     2716.00    222.53 o 
 -11   0   3     8442.23     8240.27    296.51 o 
  -9   0   3    18658.22    17683.16    376.13 o 
  -7   0   3    10885.87    11062.06    268.24 o 
  -5   0   3     8491.14    10627.69    225.73 o 
  -3   0   3    49492.68    50413.96    408.57 o 
  -1   0   3    79232.09    80851.59    466.45 o 
   1   0   3    41643.34    44417.34    365.20 o 
   3   0   3     8033.79     9754.14    204.35 o 
   5   0   3    61545.52    63968.30   5119.82 o 
   7   0   3    40787.41    42035.33    551.24 o 
   9   0   3     6508.44     6916.98    274.39 o 
  11   0   3      221.40      154.46    141.93 o 
  13   0   3     7771.72     9187.79    394.32 o 
  15   0   3     4873.31     4976.11    341.97 o 
 -18   1   3     1311.79     1579.98    148.19 o 
 -17   1   3      791.57      877.97     84.91 o 
 -16   1   3       62.77      -45.83    154.34 o 
 -15   1   3      993.97      959.32     87.74 o 
 -14   1   3     5466.51     5532.51    292.33 o 
 -13   1   3      372.09      188.37    151.02 o 
 -12   1   3    12199.47    12115.02    376.62 o 
 -11   1   3     2310.66     2188.48    203.00 o 
 -10   1   3    11464.42    10517.83    318.99 o 
  -9   1   3    13814.35    13684.43    337.92 o 
  -8   1   3      894.68      963.74     84.30 o 
  -7   1   3     4554.58     5455.71    191.69 o 
  -6   1   3    21097.30    22103.14   1138.11 o 
  -5   1   3      774.93      982.42     69.92 o 
  -4   1   3    74219.85    73093.75    538.21 o 
  -3   1   3     6479.84     5862.56    151.88 o 
  -2   1   3    34158.24    37019.53    333.74 o 
  -1   1   3    41171.38    45323.82    346.03 o 
   0   1   3      576.73      664.41     64.51 o 
   1   1   3    13824.64    15789.10    223.52 o 
   2   1   3     9854.64    11512.05    210.49 o 
   3   1   3     1419.28     1531.32    110.10 o 
   4   1   3    56747.64    64243.39    550.13 o 
   5   1   3     3331.51     3569.76    161.71 o 
   6   1   3    23857.55    25251.65    402.43 o 
   7   1   3     2712.96     3077.75    179.53 o 
   8   1   3     1213.74     1261.48    101.74 o 
   9   1   3     1023.62     1147.81    104.45 o 
  10   1   3       87.74       79.38    137.50 o 
  11   1   3       61.80      -23.10    136.15 o 
  12   1   3     4841.25     4463.71    276.85 o 
  13   1   3       77.59      190.59    175.35 o 
  14   1   3     3875.47     3862.33    310.02 o 
  15   1   3        7.04      230.03    177.56 o 
  16   1   3     1060.23     1244.15    118.33 o 
 -17   2   3      342.58      170.31    215.53 o 
 -16   2   3      905.28      921.59     89.09 o 
 -15   2   3      775.80      708.52     70.41 o 
 -14   2   3     1832.06     2143.63    160.48 o 
 -13   2   3     5205.44     4447.61    281.27 o 
 -12   2   3     2290.78     2929.07    220.20 o 
 -11   2   3    15433.48    14788.37    396.53 o 
 -10   2   3      207.15      220.69     40.92 o 
  -9   2   3     4387.42     4341.07    208.03 o 
  -8   2   3     3758.90     3399.94    188.99 o 
  -7   2   3     1690.16     1308.29    120.05 o 
  -6   2   3     8519.07     9938.74    471.18 o 
  -5   2   3    45460.67    45645.14    470.63 o 
  -4   2   3    28908.91    26446.77    339.51 o 
  -3   2   3    38666.76    39067.92    380.06 o 
  -2   2   3     4761.91     4624.80    134.18 o 
  -1   2   3    21367.00    23238.89    263.33 o 
   0   2   3     6996.61     6308.00    145.86 o 
   1   2   3    10186.29    10848.62    195.01 o 
   2   2   3    32296.73    34328.36    363.97 o 
   3   2   3    24539.76    27200.63    348.36 o 
   4   2   3    25136.88    24778.58   1133.01 o 
   5   2   3    17270.59    18401.88    328.70 o 
   6   2   3     6023.96     6045.04    216.88 o 
   7   2   3     6829.13     6722.47    241.09 o 
   8   2   3     2191.98     2254.09    177.44 o 
   9   2   3       19.54     -107.64    107.64 o 
  10   2   3     9274.26     8888.09    326.74 o 
  11   2   3     2516.58     2288.87    226.83 o 
  12   2   3     3602.17     3520.24    275.00 o 
  13   2   3     2990.46     3074.19    261.49 o 
  14   2   3      240.67      236.91     64.02 o 
  15   2   3     1364.64     1454.77    133.69 o 
  16   2   3      192.04      202.87    222.17 o 
 -17   3   3     1957.81     2456.48    188.37 o 
 -16   3   3      134.00      142.91    167.24 o 
 -15   3   3     2932.47     3307.29    268.98 o 
 -14   3   3       19.86       26.66    164.54 o 
 -13   3   3     2069.34     1658.99    151.76 o 
 -12   3   3     1600.31     1451.20    126.69 o 
 -11   3   3      484.35      526.91     52.22 o 
 -10   3   3     7882.98     8658.18    305.23 o 
  -9   3   3    10042.39     9642.07    304.62 o 
  -8   3   3     9089.07     8654.25    271.56 o 
  -7   3   3    25952.17    23811.75    405.50 o 
  -6   3   3     6160.11     6748.27    217.86 o 
  -5   3   3    13041.47    13675.33    776.84 o 
  -4   3   3     4426.08     5255.91    164.78 o 
  -3   3   3       41.47       65.74     21.87 o 
  -2   3   3    63433.19    65512.48    485.86 o 
  -1   3   3    14490.00    16412.34    240.60 o 
   0   3   3    46587.52    47914.48    401.81 o 
   1   3   3    30333.35    32264.72    346.64 o 
   2   3   3     5904.56     6001.29    170.19 o 
   3   3   3    16093.25    17144.70    294.54 o 
   4   3   3     3961.41     4161.82    125.40 o 
   5   3   3     4065.10     4677.51    196.61 o 
   6   3   3    18088.12    18671.72    365.32 o 
   7   3   3     3078.07     3474.53    194.27 o 
   8   3   3    13227.95    15101.71    376.38 o 
   9   3   3     6193.30     6678.97    280.04 o 
  10   3   3      291.09      364.71     53.33 o 
  11   3   3     7371.59     6651.44    331.40 o 
  12   3   3     2219.35     2192.29    169.57 o 
  13   3   3      610.55      695.00     68.57 o 
  14   3   3     1732.40     1656.04    138.24 o 
  15   3   3      101.62      189.73    203.73 o 
  16   3   3      947.31     1100.75    101.62 o 
 -17   4   3        8.74      -36.99    186.28 o 
 -16   4   3     5614.77     6192.12    374.04 o 
 -15   4   3      165.61      -91.05    200.91 o 
 -14   4   3     4113.10     4717.94    307.44 o 
 -13   4   3      773.83      595.72     58.12 o 
 -12   4   3        6.23       10.32    120.67 o 
 -11   4   3     2932.06     2852.51    209.51 o 
 -10   4   3    11915.00    10894.09    347.87 o 
  -9   4   3      226.49      210.00     40.80 o 
  -8   4   3    35451.26    30992.56    498.40 o 
  -7   4   3      914.15     1127.78     94.25 o 
  -6   4   3    48866.70    46806.60    546.32 o 
  -5   4   3     3883.34     4053.53    178.17 o 
  -4   4   3      484.24      425.76     88.04 o 
  -3   4   3     7409.80     7410.96    195.75 o 
  -2   4   3    44346.51    39825.72    407.71 o 
  -1   4   3     6766.59     7212.63    180.76 o 
   0   4   3    37796.49    35192.07    375.76 o 
   1   4   3     3210.26     3211.81    136.40 o 
   2   4   3    29437.15    30990.10    380.31 o 
   3   4   3    10232.73    11296.55    178.21 o 
   4   4   3     1328.63     1362.73    119.68 o 
   5   4   3     1437.23     1450.71    129.51 o 
   6   4   3     9965.75    10524.71    285.45 o 
   7   4   3     1013.71      809.16     72.25 o 
   8   4   3     6795.87     7237.70    280.53 o 
   9   4   3      498.58      455.27     48.91 o 
  10   4   3     5156.00     5799.65    281.15 o 
  11   4   3     1166.70     1190.08    112.68 o 
  12   4   3     1827.25     2174.84    166.01 o 
  13   4   3      203.17        1.11    187.64 o 
  14   4   3        3.16       64.39    123.37 o 
  15   4   3       89.98      182.97    141.43 o 
  16   4   3      920.76      905.99     86.88 o 
 -17   5   3     1734.24     1583.17    148.93 o 
 -16   5   3       19.92     -198.82    198.82 o 
 -15   5   3     4323.74     5039.02    321.82 o 
 -14   5   3      173.71       30.72    185.67 o 
 -13   5   3     2326.73     3148.90    248.71 o 
 -12   5   3      329.34      190.83     46.20 o 
 -11   5   3       45.79      -43.99    127.55 o 
 -10   5   3       75.58       29.25    131.36 o 
  -9   5   3     1546.96     1259.63    109.49 o 
  -8   5   3      126.01      -73.11    133.08 o 
  -7   5   3    32303.67    29260.82    475.05 o 
  -6   5   3     1327.21      957.47     76.68 o 
  -5   5   3    39176.91    35978.50    472.22 o 
  -4   5   3      885.74      683.08     57.02 o 
  -3   5   3     4397.30     4091.26    380.80 o 
  -2   5   3      407.53      523.78     81.84 o 
  -1   5   3     1383.66     1325.06     84.85 o 
   0   5   3     1553.38     1297.98     74.94 o 
   1   5   3    35968.38    36234.11    795.33 o 
   2   5   3     2648.40     2852.04    101.82 o 
   3   5   3    58598.71    55199.36    567.21 o 
   4   5   3     1550.24     1677.05    145.73 o 
   5   5   3     8055.39     8309.08    256.57 o 
   6   5   3        0.42       14.50    100.39 o 
   7   5   3     3341.41     3139.93    194.03 o 
   8   5   3     1284.89     1399.96    118.95 o 
   9   5   3     7178.95     7550.06    308.30 o 
  10   5   3      496.79      522.97     55.17 o 
  11   5   3    11415.18    10577.80    396.16 o 
  12   5   3        2.03      -95.72    174.73 o 
  13   5   3     2161.91     2497.76    179.77 o 
  14   5   3       20.34      153.84    122.63 o 
  15   5   3      232.34       34.16    208.89 o 
 -16   6   3     3106.43     3114.12    218.36 o 
 -15   6   3      367.67      363.84     66.97 o 
 -14   6   3     2878.15     2987.07    277.34 o 
 -13   6   3     1561.91     2033.89    154.70 o 
 -12   6   3       20.55       47.06     63.53 o 
 -11   6   3     2502.45     2095.46    194.15 o 
 -10   6   3     2343.09     2738.36    211.60 o 
  -9   6   3      330.75      421.72     44.36 o 
  -8   6   3    10477.56    11012.54    328.33 o 
  -7   6   3     7898.81     8266.69    282.62 o 
  -6   6   3    21357.85    22677.58    422.46 o 
  -5   6   3     9691.00    10314.96    275.86 o 
  -4   6   3     2832.27     2988.66    166.87 o 
  -3   6   3     3403.13     4080.32    173.14 o 
  -2   6   3     4707.98     4849.79    181.12 o 
  -1   6   3     1677.04     1813.94    120.30 o 
   0   6   3    13648.86    15208.74    296.38 o 
   1   6   3    16876.64    18463.44    328.95 o 
   2   6   3    38686.61    42535.70    507.24 o 
   3   6   3     6882.35     7499.31    240.11 o 
   4   6   3     6562.56     6440.83    234.33 o 
   5   6   3       41.79     -109.24    109.24 o 
   6   6   3     1556.85     1923.92    161.34 o 
   7   6   3      564.96      547.67     53.21 o 
   8   6   3     7279.96     7504.96    296.26 o 
   9   6   3      139.32       52.96    139.22 o 
  10   6   3     7119.59     6604.50    310.88 o 
  11   6   3      608.45      658.63     64.88 o 
  12   6   3     3251.97     3129.73    264.80 o 
  13   6   3       42.45       78.27    135.17 o 
  14   6   3        1.99     -164.04    187.64 o 
  15   6   3       23.72     -230.28    230.28 o 
 -16   7   3        3.80      -15.85    193.04 o 
 -15   7   3     3272.54     2873.53    201.52 o 
 -14   7   3      183.45      -28.63    186.41 o 
 -13   7   3     1308.78     1375.75    117.35 o 
 -12   7   3     1819.10     2223.87    162.08 o 
 -11   7   3     1854.14     1211.34    112.07 o 
 -10   7   3     3870.07     2354.85    211.47 o 
  -9   7   3    12181.54    11685.80    365.07 o 
  -8   7   3      515.39      499.01     49.40 o 
  -7   7   3    18905.89    16903.74    397.51 o 
  -6   7   3       60.47        0.74    116.74 o 
  -5   7   3     1479.80     1513.99    104.57 o 
  -4   7   3     2893.31     2718.08    176.82 o 
  -3   7   3     4545.21     4509.17    188.99 o 
  -2   7   3    12694.11    13050.86    294.54 o 
  -1   7   3    27188.28    27692.39    419.26 o 
   0   7   3     6398.80     6825.19    218.36 o 
   1   7   3    25933.12    26261.59    417.67 o 
   2   7   3      185.62      191.69     33.30 o 
   3   7   3     1388.00     1789.00    134.80 o 
   4   7   3     1665.40     1741.81    153.11 o 
   5   7   3      945.56      927.00     84.17 o 
   6   7   3     3628.56     3726.06    218.97 o 
   7   7   3     7358.07     7794.59    299.70 o 
   8   7   3     5190.35     6627.97    293.19 o 
   9   7   3     4575.10     4679.97    260.63 o 
  10   7   3       93.30      -25.31    169.94 o 
  11   7   3     2153.39     2626.29    238.02 o 
  12   7   3      384.46      460.80     64.51 o 
  13   7   3       13.21     -188.00    199.43 o 
  14   7   3      663.87      715.03     74.71 o 
 -15   8   3      187.22      137.13    198.45 o 
 -14   8   3     1246.63     1288.51    114.15 o 
 -13   8   3     1251.66     1258.28    122.88 o 
 -12   8   3     1294.56     1520.87    150.77 o 
 -11   8   3     2962.21     3695.83    255.96 o 
 -10   8   3       66.35      165.64    142.29 o 
  -9   8   3     2774.20     1837.66    138.85 o 
  -8   8   3     2351.45     2260.36    196.98 o 
  -7   8   3      197.47      187.27    128.41 o 
  -6   8   3     4755.90     4851.76    232.73 o 
  -5   8   3     2266.71     2265.64    167.73 o 
  -4   8   3     6797.36     6411.71    250.18 o 
  -3   8   3     9037.67     7889.70    258.41 o 
  -2   8   3     1269.78     1360.27     98.43 o 
  -1   8   3    14372.95    15207.39    340.25 o 
   0   8   3     5730.51     5772.49    220.81 o 
   1   8   3     2666.37     2865.05    166.62 o 
   2   8   3    11333.82    12002.58    311.38 o 
   3   8   3     1079.81     1048.90     84.91 o 
   4   8   3     5845.21     6471.79    260.87 o 
   5   8   3     7722.99     7971.78    293.56 o 
   6   8   3     1089.66     1276.59    122.51 o 
   7   8   3     9450.37    10445.95    354.38 o 
   8   8   3     2848.68     2296.86    209.51 o 
   9   8   3     1979.53     1910.89    148.81 o 
  10   8   3     5205.12     5822.99    303.27 o 
  11   8   3       73.25     -109.36    196.36 o 
  12   8   3     1097.76     1686.88    150.65 o 
  13   8   3     1625.93     1598.29    146.96 o 
  14   8   3        0.25     -121.04    201.28 o 
 -15   9   3      208.30      197.10    199.31 o 
 -14   9   3     3044.80     3581.68    300.19 o 
 -13   9   3      146.65       94.74    198.33 o 
 -12   9   3     5729.21     5888.24    349.22 o 
 -11   9   3        0.11      -54.93    163.31 o 
 -10   9   3     4206.88     5120.86    287.05 o 
  -9   9   3      636.42      494.96     49.64 o 
  -8   9   3       14.81      119.07    130.37 o 
  -7   9   3      679.35      611.94     61.07 o 
  -6   9   3    13693.36    14214.53    383.38 o 
  -5   9   3       27.17      145.49    116.49 o 
  -4   9   3    21865.81    21616.64    448.14 o 
  -3   9   3      224.95       48.41    120.54 o 
  -2   9   3     5605.20     5606.11    229.91 o 
  -1   9   3      594.26      639.09     57.14 o 
   0   9   3       60.27       -7.86     96.09 o 
   1   9   3     2397.70     2554.90    184.07 o 
   2   9   3     5794.50     6253.44    257.55 o 
   3   9   3      336.61      350.33     42.02 o 
   4   9   3     9746.60    10169.84    327.10 o 
   5   9   3      290.38      240.60     49.64 o 
   6   9   3     5747.05     6069.24    290.61 o 
   7   9   3      619.53      682.72     63.53 o 
   8   9   3      460.21      489.43     53.33 o 
   9   9   3     1877.79     2116.47    206.07 o 
  10   9   3       44.61     -166.62    166.62 o 
  11   9   3      517.52      426.76     61.19 o 
  12   9   3     1058.08      962.27     90.81 o 
  13   9   3       14.77     -203.86    214.92 o 
 -14  10   3       84.08     -203.12    203.12 o 
 -13  10   3     2716.96     2656.15    195.38 o 
 -12  10   3       22.01     -201.28    201.28 o 
 -11  10   3     4276.75     4590.15    314.94 o 
 -10  10   3      419.08      367.53     59.84 o 
  -9  10   3     4348.71     5043.33    285.20 o 
  -8  10   3     1054.68      600.63     59.72 o 
  -7  10   3      288.99      176.21    126.69 o 
  -6  10   3       56.33       10.44    131.60 o 
  -5  10   3     8379.61     8641.96    313.71 o 
  -4  10   3     1412.01     1270.45     97.44 o 
  -3  10   3    10282.26    10151.04    327.84 o 
  -2  10   3     2552.25     2799.92    202.26 o 
  -1  10   3     8942.51     9304.89    311.38 o 
   0  10   3      739.80      992.25     95.72 o 
   1  10   3     2539.01     2386.07    173.26 o 
   2  10   3        0.11      -10.08    123.00 o 
   3  10   3      951.59      986.72     91.67 o 
   4  10   3     1567.34     1368.75    122.88 o 
   5  10   3    10269.14     8011.22    320.35 o 
   6  10   3     1496.92     1217.61    107.76 o 
   7  10   3     6320.59     6271.38    312.73 o 
   8  10   3      363.65      386.33     54.56 o 
   9  10   3     1282.19     1916.79    146.84 o 
  10  10   3       23.91       13.52    160.60 o 
  11  10   3       59.59       75.20    174.49 o 
  12  10   3      256.42      330.18     65.37 o 
  13  10   3     1851.20     1750.41    162.32 o 
 -13  11   3        0.13     -122.14    215.28 o 
 -12  11   3     2157.01     2481.91    185.55 o 
 -11  11   3      657.13      691.69     66.72 o 
 -10  11   3     2463.74     2817.00    267.26 o 
  -9  11   3     1654.33     1675.70    152.37 o 
  -8  11   3     1268.08     1204.21    104.20 o 
  -7  11   3      139.34      155.20     47.68 o 
  -6  11   3      363.32      317.27     48.91 o 
  -5  11   3      171.67      -53.08    152.74 o 
  -4  11   3     4918.96     3481.04    228.80 o 
  -3  11   3      919.10     1071.63     98.92 o 
  -2  11   3     7539.13     8316.95    319.36 o 
  -1  11   3     2360.49     2444.31    216.14 o 
   0  11   3     5949.43     6488.51    290.85 o 
   1  11   3      377.73      369.74     47.31 o 
   2  11   3      260.97      261.73     44.73 o 
   3  11   3      406.36      422.70     48.54 o 
   4  11   3     4236.02     3173.35    257.06 o 
   5  11   3       72.62     -152.12    159.13 o 
   6  11   3     7389.35     8062.46    350.33 o 
   7  11   3       45.52      115.26    170.43 o 
   8  11   3     3096.17     2916.04    280.41 o 
   9  11   3      101.35       83.68     58.12 o 
  10  11   3       57.77       90.68    188.87 o 
  11  11   3       38.23       48.17    190.71 o 
  12  11   3      993.72      981.80     92.90 o 
 -12  12   3       26.64      119.44    207.42 o 
 -11  12   3     3152.10     2932.02    273.16 o 
 -10  12   3      740.59      620.05     72.87 o 
  -9  12   3      387.31       13.52    175.84 o 
  -8  12   3     1868.88     2193.88    156.92 o 
  -7  12   3      988.60     1184.43    117.84 o 
  -6  12   3     1005.70     1068.68     99.41 o 
  -5  12   3     5564.28     6240.29    329.68 o 
  -4  12   3      336.97      174.49    168.59 o 
  -3  12   3     5442.12     3614.00    249.44 o 
  -2  12   3      207.19       79.26    150.40 o 
  -1  12   3     1248.83      904.76     87.49 o 
   0  12   3     3033.00     2434.60    207.05 o 
   1  12   3      831.03       90.81    165.15 o 
   2  12   3     1015.00      805.60     76.06 o 
   3  12   3     3871.10     3354.97    250.80 o 
   4  12   3      484.22      522.36     57.51 o 
   5  12   3     2771.80     3276.32    256.08 o 
   6  12   3       30.06       77.78    182.23 o 
   7  12   3      967.86     1049.02     90.19 o 
   8  12   3      393.77      263.45    187.88 o 
   9  12   3        8.61      -16.34    182.72 o 
  10  12   3      597.73      863.47     80.12 o 
  11  12   3      472.81      188.13    215.65 o 
 -11  13   3        4.52       89.33    216.02 o 
 -10  13   3     1516.81     1447.76    118.09 o 
  -9  13   3      277.06      234.94    165.64 o 
  -8  13   3      198.06      -88.72    183.09 o 
  -7  13   3     1116.69     1278.68    118.46 o 
  -6  13   3       54.51       56.03    160.60 o 
  -5  13   3     1498.55     1633.06    155.93 o 
  -4  13   3     1243.71     1294.41    116.00 o 
  -3  13   3      694.60      855.98     80.98 o 
  -2  13   3     3476.82     4180.59    265.54 o 
  -1  13   3      103.84      124.72    112.80 o 
   0  13   3      947.89     1166.61    112.93 o 
   1  13   3     2443.66     2909.04    239.98 o 
   2  13   3       75.00      -38.34    184.20 o 
   3  13   3     3337.11     4426.10    263.70 o 
   4  13   3      822.39     1037.59    103.10 o 
   5  13   3     1221.75     1270.69    125.58 o 
   6  13   3     1364.05     1869.36    169.70 o 
   7  13   3      135.78      -29.98    167.24 o 
   8  13   3      759.99      962.88     93.14 o 
   9  13   3     1183.30     1325.37    116.49 o 
  10  13   3        7.59        0.00    201.40 o 
 -10  14   3      835.75     1027.76     98.43 o 
  -9  14   3      132.97       49.64    200.78 o 
  -8  14   3     2097.30     2737.99    254.48 o 
  -7  14   3       53.87       14.87    162.94 o 
  -6  14   3     1634.95     1542.38    137.99 o 
  -5  14   3        5.46      123.62     54.93 o 
  -4  14   3       54.47       98.92    160.73 o 
  -3  14   3      441.94      546.44     58.12 o 
  -2  14   3     1548.16     2330.03    221.80 o 
  -1  14   3      673.64      917.78     84.30 o 
   0  14   3     2165.55     3013.24    262.84 o 
   1  14   3      128.66      -69.67    171.17 o 
   2  14   3     2004.97     2646.32    262.10 o 
   3  14   3       36.02       35.27    121.16 o 
   4  14   3      301.77      238.26    187.51 o 
   5  14   3      432.62      483.04     65.62 o 
   6  14   3      458.31      583.18     69.30 o 
   7  14   3      612.23      292.45    228.80 o 
   8  14   3     1036.02     1168.21    106.78 o 
  -8  15   3       68.45      141.07    193.17 o 
  -7  15   3     2786.36     3069.64    208.89 o 
  -6  15   3      268.76      -32.93    233.47 o 
  -5  15   3     1424.66     1321.07    122.02 o 
  -4  15   3      275.80      139.96    145.12 o 
  -3  15   3      108.38      246.86    175.84 o 
  -2  15   3        8.44      122.26    164.66 o 
  -1  15   3     1100.83     1395.91    116.37 o 
   0  15   3      559.62      750.55     70.41 o 
   1  15   3     2424.07     2975.27    274.27 o 
   2  15   3      306.94      521.13     67.95 o 
   3  15   3     2013.49     2930.05    282.38 o 
   4  15   3      211.08      163.18    193.04 o 
   5  15   3       39.10      108.26    133.94 o 
   6  15   3        0.67      138.48    188.62 o 
   7  15   3      592.04      564.01     74.71 o 
  -6  16   3     1334.74     1565.36    152.86 o 
  -5  16   3       25.36      106.17    210.00 o 
  -4  16   3      597.07      628.65     75.57 o 
  -3  16   3       28.21       83.93    185.30 o 
  -2  16   3        8.42     -200.54    200.54 o 
  -1  16   3      148.34      100.64    196.98 o 
   0  16   3      717.71      669.32     72.25 o 
   1  16   3       17.10     -189.23    189.23 o 
   2  16   3     2205.34     2017.18    197.47 o 
   3  16   3       33.95      192.18    193.17 o 
   4  16   3     1040.29     1013.63     96.09 o 
 -18   0   4     2198.74     2188.84    215.28 o 
 -16   0   4     2355.96     2742.17    253.99 o 
 -14   0   4       85.42      143.28    144.75 o 
 -12   0   4     1659.29     1659.85    135.66 o 
 -10   0   4     8027.96     8852.45    305.85 o 
  -8   0   4    20862.00    22172.91    405.87 o 
  -6   0   4     2715.24     3140.08    108.48 o 
  -4   0   4       73.16      124.60     23.72 o 
  -2   0   4     4632.42     5081.66    151.26 o 
   0   0   4    62546.89    64834.07    463.62 o 
   2   0   4    31466.50    33276.51    375.52 o 
   4   0   4     4003.40     4244.90    505.95 o 
   6   0   4    10326.45    12495.33    306.95 o 
   8   0   4    14055.18    16609.56    392.84 o 
  10   0   4    10622.13    11975.67    386.33 o 
  12   0   4      370.68      274.88    197.84 o 
  14   0   4     2443.18     2854.97    280.41 o 
  16   0   4     2296.60     2681.47    209.02 o 
 -18   1   4        0.56     -110.59    206.56 o 
 -17   1   4     4296.25     5072.45    356.84 o 
 -16   1   4      430.60      619.80     63.53 o 
 -15   1   4      716.01      631.11     61.44 o 
 -14   1   4     3774.95     3968.99    282.87 o 
 -13   1   4     1125.93      391.37     51.85 o 
 -12   1   4     2033.98     2668.69    203.12 o 
 -11   1   4    18809.83    21426.30    470.01 o 
 -10   1   4      968.05     1300.06    111.82 o 
  -9   1   4    34062.31    37967.17    557.75 o 
  -8   1   4    11210.97    12920.98    322.68 o 
  -7   1   4     5786.88     6526.11    219.71 o 
  -6   1   4    18175.46    21817.79    359.30 o 
  -5   1   4    10768.61    13389.39    271.32 o 
  -4   1   4    14732.29    17024.04    284.47 o 
  -3   1   4    50246.22    54977.69    476.28 o 
  -2   1   4     1437.14     1317.88     98.43 o 
  -1   1   4    67061.52    71681.01    495.20 o 
   0   1   4    23758.85    26348.22    303.39 o 
   1   1   4    11592.72    11906.12    224.13 o 
   2   1   4    14889.85    18109.43    290.24 o 
   3   1   4     2809.49     2896.75    135.29 o 
   4   1   4     3246.79     4049.85    164.29 o 
   5   1   4    17406.50    19499.92    352.05 o 
   6   1   4       12.94      129.88    104.20 o 
   7   1   4    22324.05    25376.98    456.25 o 
   8   1   4     3673.55     4154.54    225.48 o 
   9   1   4     5094.34     5593.33    262.47 o 
  10   1   4     1496.89     1665.99    138.85 o 
  11   1   4      232.03      181.98     52.96 o 
  12   1   4      152.71       79.87    181.74 o 
  13   1   4     1358.68     1955.62    165.89 o 
  14   1   4       27.15     -204.10    218.36 o 
  15   1   4     2777.18     2908.42    213.69 o 
  16   1   4        6.40      -75.08    207.42 o 
 -17   2   4       42.91      136.40    168.71 o 
 -16   2   4     2295.80     2392.95    190.09 o 
 -15   2   4      836.40      866.54     80.85 o 
 -14   2   4      151.50      224.62    160.60 o 
 -13   2   4     2840.49     1138.23    106.41 o 
 -12   2   4     7844.08     8793.84    335.09 o 
 -11   2   4      403.47      444.58     50.01 o 
 -10   2   4    19711.40    21429.13    455.39 o 
  -9   2   4        2.48      -22.86    113.79 o 
  -8   2   4    19005.82    20466.24    398.87 o 
  -7   2   4      119.42       94.74     68.69 o 
  -6   2   4      291.17      497.54     45.59 o 
  -5   2   4     6984.16     7310.11    190.28 o 
  -4   2   4    26680.32    30619.25    384.12 o 
  -3   2   4    12878.04    13870.59    250.80 o 
  -2   2   4    56714.84    61184.19    487.71 o 
  -1   2   4    12758.40    12660.23    222.90 o 
   0   2   4    21225.08    24575.81    303.14 o 
   1   2   4      167.64      174.73     23.22 o 
   2   2   4      326.65      377.36     35.63 o 
   3   2   4     1653.92     1686.88     81.63 o 
   4   2   4     6401.67     7063.70    215.41 o 
   5   2   4    26405.29    28857.78    435.48 o 
   6   2   4    21931.49    25508.71    434.75 o 
   7   2   4     6404.06     7160.90    265.91 o 
   8   2   4     9227.44     9813.86    321.21 o 
   9   2   4       88.73       77.17    150.40 o 
  10   2   4      936.83     1302.40    128.65 o 
  11   2   4     1465.98      791.22     69.43 o 
  12   2   4      277.71      179.65    120.18 o 
  13   2   4     2551.26     3386.79    272.18 o 
  14   2   4     1622.70     1888.28    176.21 o 
  15   2   4      520.80      449.74     77.91 o 
 -17   3   4      564.21      676.33     70.29 o 
 -16   3   4     1553.74     1645.10    140.33 o 
 -15   3   4      427.09      390.88     67.34 o 
 -14   3   4     6612.35     7547.97    351.19 o 
 -13   3   4      144.82       60.95    144.51 o 
 -12   3   4     3608.57     1104.44    103.96 o 
 -11   3   4     1940.11     1924.29    180.63 o 
 -10   3   4        6.30       48.17    118.46 o 
  -9   3   4     1326.85     1358.18    111.08 o 
  -8   3   4     5416.83     5358.63    222.29 o 
  -7   3   4     6229.45     6758.47    233.35 o 
  -6   3   4    29496.11    31083.12    449.12 o 
  -5   3   4    13386.95    14053.40    402.49 o 
  -4   3   4    17463.34    19322.85    223.47 o 
  -3   3   4      349.25      376.99     35.76 o 
  -2   3   4     3167.13     2999.60    130.37 o 
  -1   3   4    10179.87    11018.69    219.09 o 
   0   3   4     3441.82     3909.77    138.73 o 
   1   3   4     7324.04     7533.71    195.13 o 
   2   3   4    13175.86    14333.46    784.21 o 
   3   3   4    11256.45    12781.39    274.51 o 
   4   3   4    23951.75    25780.52    403.90 o 
   5   3   4      444.05      452.69     40.55 o 
   6   3   4     5884.48     6159.19    237.53 o 
   7   3   4     8355.45     8789.91    290.36 o 
   8   3   4       49.74       92.28    132.22 o 
   9   3   4     6304.98     6989.73    293.44 o 
  10   3   4     4279.53     2696.34    210.37 o 
  11   3   4      814.38      543.74     58.49 o 
  12   3   4     4336.52     4814.65    312.60 o 
  13   3   4       16.94       54.80    106.29 o 
  14   3   4     1300.68     1271.80    117.23 o 
  15   3   4      985.01     1201.76    120.05 o 
 -17   4   4     1047.66     1131.10    102.60 o 
 -16   4   4      441.93      514.62     65.00 o 
 -15   4   4     7175.64     7629.56    382.40 o 
 -14   4   4       43.11     -157.65    157.65 o 
 -13   4   4    11198.14     3137.35    240.23 o 
 -12   4   4     2569.82      862.12     76.31 o 
 -11   4   4     2911.47     2517.67    208.40 o 
 -10   4   4     4733.64     4674.44    246.25 o 
  -9   4   4     2560.19     2217.97    190.46 o 
  -8   4   4     1253.15     1173.37    104.82 o 
  -7   4   4    47324.27    40864.54    557.13 o 
  -6   4   4      167.89      226.59     35.02 o 
  -5   4   4    72823.81    72278.45    660.11 o 
  -4   4   4     8290.55     7910.09    219.22 o 
  -3   4   4     2834.42     3521.02    105.90 o 
  -2   4   4    21058.88    21662.35    437.45 o 
  -1   4   4     1776.16     1925.76    110.22 o 
   0   4   4     3260.89     3922.07    167.98 o 
   1   4   4    51608.60    53429.60    362.50 o 
   2   4   4      417.46      484.51     41.29 o 
   3   4   4    50719.82    53926.46    564.75 o 
   4   4   4     3794.43     3996.89    190.46 o 
   5   4   4     8236.31     9141.83    270.83 o 
   6   4   4     5499.17     6024.02    242.44 o 
   7   4   4      916.74     1059.22    105.31 o 
   8   4   4     1535.09     1872.92    169.20 o 
   9   4   4     5531.40     5916.87    275.49 o 
  10   4   4       25.32       -9.71    147.09 o 
  11   4   4     6763.51     3323.63    252.76 o 
  12   4   4      125.49      179.03    183.46 o 
  13   4   4     3133.22     3404.61    286.92 o 
  14   4   4      191.17      131.73    200.91 o 
  15   4   4       24.33     -206.93    206.93 o 
 -17   5   4      135.00      -89.09    182.60 o 
 -16   5   4     1791.07     1699.54    149.05 o 
 -15   5   4       59.50       63.04    181.00 o 
 -14   5   4     4840.93     5475.25    311.74 o 
 -13   5   4        0.19       66.97    158.27 o 
 -12   5   4     2662.47      787.29     76.80 o 
 -11   5   4      850.52       44.73    136.15 o 
 -10   5   4     2074.15     1788.63    175.59 o 
  -9   5   4     2284.66     2086.73    178.42 o 
  -8   5   4      312.91      252.64     38.09 o 
  -7   5   4       27.24       76.80     96.09 o 
  -6   5   4    17209.19    16426.47    350.21 o 
  -5   5   4      657.69      635.90     56.77 o 
  -4   5   4    14536.03    14563.14    305.97 o 
  -3   5   4     8886.14     8043.05    227.57 o 
  -2   5   4    11493.77    10262.86    242.32 o 
  -1   5   4     2306.10     2924.64    137.13 o 
   0   5   4     4684.06     4685.75    171.66 o 
   1   5   4        6.77       49.27     79.01 o 
   2   5   4    19897.61    19830.71    348.12 o 
   3   5   4     3286.79     3356.56    174.73 o 
   4   5   4    34224.34    33305.51    488.81 o 
   5   5   4     2048.38     2834.82    174.61 o 
   6   5   4     6417.68     6225.42    251.16 o 
   7   5   4       35.14       46.08    117.35 o 
   8   5   4      893.78      983.52     94.37 o 
   9   5   4      262.94       85.77    137.38 o 
  10   5   4     3860.38     1951.69    154.70 o 
  11   5   4      196.04      104.20    159.25 o 
  12   5   4     6891.12     7723.44    371.83 o 
  13   5   4       16.30      -60.95    195.01 o 
  14   5   4     1641.21     1596.44    150.04 o 
  15   5   4        1.45     -219.83    219.83 o 
 -16   6   4      115.71     -172.15    203.73 o 
 -15   6   4     3986.36     4371.42    310.15 o 
 -14   6   4       36.58        0.00    166.87 o 
 -13   6   4     4729.17     5986.79    316.78 o 
 -12   6   4     2797.89      799.45     73.97 o 
 -11   6   4      952.17     -126.32    156.67 o 
 -10   6   4     3663.61     3699.15    242.19 o 
  -9   6   4      704.40      805.60     74.10 o 
  -8   6   4      184.08      106.29    132.59 o 
  -7   6   4    10478.41    10171.07    307.57 o 
  -6   6   4      236.45      143.28    131.97 o 
  -5   6   4    23939.65    25713.67    437.82 o 
  -4   6   4     7336.47     7497.71    240.47 o 
  -3   6   4     3284.77     3292.18    162.57 o 
  -2   6   4    13545.98    12489.92    282.99 o 
  -1   6   4      637.26      942.85     75.08 o 
   0   6   4     1113.23     1167.11    115.01 o 
   1   6   4    11764.57    13680.13    299.46 o 
   2   6   4     2788.47     2747.94    166.01 o 
   3   6   4    28835.84    31525.98    478.00 o 
   4   6   4     3909.94     3824.86    200.29 o 
   5   6   4    10224.55    10419.53    313.59 o 
   6   6   4     4872.40     5080.44    245.88 o 
   7   6   4       95.52       85.28    132.34 o 
   8   6   4     1607.15     1562.53    133.45 o 
   9   6   4     1997.01     1168.70     97.44 o 
  10   6   4      447.26      221.80     55.54 o 
  11   6   4     5004.93     5692.13    316.91 o 
  12   6   4      250.39      203.98    193.29 o 
  13   6   4     2976.04     3221.64    279.80 o 
  14   6   4       70.21     -189.85    220.32 o 
 -16   7   4     1099.03     1046.93    104.32 o 
 -15   7   4      182.96      167.73    197.22 o 
 -14   7   4     6575.66     6389.96    370.11 o 
 -13   7   4       94.40      151.14    108.75 o 
 -12   7   4     4151.75     5708.59    314.20 o 
 -11   7   4     1953.11      396.41     53.70 o 
 -10   7   4        6.20       -0.74    126.81 o 
  -9   7   4      503.07      550.25     54.44 o 
  -8   7   4     9022.43     9355.03    318.75 o 
  -7   7   4     1706.71     1672.51    125.95 o 
  -6   7   4    27620.20    27100.61    486.72 o 
  -5   7   4     2423.34     2455.25    168.96 o 
  -4   7   4    22810.88    23591.43    425.65 o 
  -3   7   4      564.72      432.53     41.04 o 
  -2   7   4      254.16      288.15     32.69 o 
  -1   7   4     5806.26     6345.84    222.41 o 
   0   7   4    17127.57    17080.31    346.03 o 
   1   7   4     5562.40     6380.86    225.85 o 
   2   7   4    24374.83    27423.90    453.18 o 
   3   7   4     2668.93     2663.90    177.19 o 
   4   7   4    13221.23    14091.03    355.61 o 
   5   7   4       97.28       85.77    120.42 o 
   6   7   4       32.48      -37.36    134.06 o 
   7   7   4     6207.96     6766.95    290.73 o 
   8   7   4     2310.17     1161.70    107.27 o 
   9   7   4     1678.72      880.92     84.66 o 
  10   7   4     4586.10     5300.63    298.60 o 
  11   7   4      339.15      354.51     59.35 o 
  12   7   4     1928.00     2132.32    176.95 o 
  13   7   4        5.76     -145.12    180.76 o 
  14   7   4      186.64      214.67    212.21 o 
 -15   8   4      263.07      146.23    144.14 o 
 -14   8   4        8.58      -32.93    170.19 o 
 -13   8   4     1763.62     2035.86    154.95 o 
 -12   8   4     1170.22     1178.29    112.19 o 
 -11   8   4      931.72     1102.59     99.16 o 
 -10   8   4     2907.01      673.38     66.60 o 
  -9   8   4      122.22       32.44    142.79 o 
  -8   8   4     1414.70     1420.48    131.85 o 
  -7   8   4       57.94      141.56     40.55 o 
  -6   8   4     1181.82      982.30     91.42 o 
  -5   8   4     5354.78     5364.16    239.49 o 
  -4   8   4       42.48       15.97    110.22 o 
  -3   8   4     6531.50     6442.55    243.42 o 
  -2   8   4     5175.96     5010.27    212.70 o 
  -1   8   4      471.18      444.45     43.01 o 
   0   8   4    10171.65     9008.02    280.29 o 
   1   8   4      118.01      111.45     82.45 o 
   2   8   4     6184.30     6503.74    247.72 o 
   3   8   4     1624.16     1623.36    111.94 o 
   4   8   4      554.87      494.71     48.91 o 
   5   8   4     6750.70     6952.50    288.15 o 
   6   8   4     4668.63     5243.25    261.73 o 
   7   8   4      825.00      441.01     53.94 o 
   8   8   4     5691.74     2707.89    229.54 o 
   9   8   4      411.74      365.69     56.16 o 
  10   8   4     1953.77     2338.76    232.12 o 
  11   8   4     1156.46     1173.25    108.13 o 
  12   8   4       67.19      280.04    213.20 o 
  13   8   4     1024.25     1269.96    119.32 o 
 -15   9   4      106.09      155.93    108.63 o 
 -14   9   4      418.98      372.20     64.39 o 
 -13   9   4      873.57      994.34     98.06 o 
 -12   9   4      399.39      368.64     60.21 o 
 -11   9   4     7866.00    10184.59    402.55 o 
 -10   9   4        5.91     -155.20    155.20 o 
  -9   9   4    12022.89     2558.59    215.78 o 
  -8   9   4      266.21      -24.21    155.93 o 
  -7   9   4     2166.07     1928.83    135.54 o 
  -6   9   4      471.90      518.30     50.63 o 
  -5   9   4     4350.39     4502.66    232.98 o 
  -4   9   4     1672.24     1431.17    121.65 o 
  -3   9   4    20192.54    19719.14    431.18 o 
  -2   9   4       54.21     -118.46    118.70 o 
  -1   9   4    21141.22    21437.60    428.11 o 
   0   9   4     1121.02     1061.68     90.56 o 
   1   9   4     4867.11     4901.77    232.73 o 
   2   9   4      163.71      133.45    121.53 o 
   3   9   4      833.32      809.40     71.52 o 
   4   9   4     1237.20     1217.49    120.30 o 
   5   9   4     9795.31     9532.59    349.47 o 
   6   9   4       51.40      -34.53    145.00 o 
   7   9   4     7439.48     3432.26    243.79 o 
   8   9   4      144.99      123.62    115.63 o 
   9   9   4     1869.32     1979.58    163.43 o 
  10   9   4      853.29      921.84     90.44 o 
  11   9   4       98.58      145.98     59.23 o 
  12   9   4      271.17      302.16     65.25 o 
  13   9   4      681.96      739.98     78.89 o 
 -14  10   4        0.75      -67.83    216.39 o 
 -13  10   4      351.94       17.33    181.00 o 
 -12  10   4      711.91      761.60     74.96 o 
 -11  10   4      273.40      202.50    174.86 o 
 -10  10   4     5123.65     5884.80    325.02 o 
  -9  10   4      210.56      103.10    163.31 o 
  -8  10   4     7345.37     5781.46    298.84 o 
  -7  10   4     1366.97      814.81     78.64 o 
  -6  10   4      965.77       96.21    136.03 o 
  -5  10   4     1618.52     1662.55    125.34 o 
  -4  10   4      923.63      945.68     80.36 o 
  -3  10   4        2.60      -97.07    130.74 o 
  -2  10   4     7336.12     7519.46    282.13 o 
  -1  10   4     2109.14     1764.79    127.67 o 
   0  10   4    11741.47    11046.34    343.45 o 
   1  10   4     2798.44     2690.19    202.63 o 
   2  10   4     5245.33     5984.70    266.28 o 
   3  10   4      699.10      791.96     74.59 o 
   4  10   4      120.83       52.59    127.55 o 
   5  10   4      335.60      101.62    143.77 o 
   6  10   4     4123.04     1630.24    144.38 o 
   7  10   4     1284.79     1421.10    123.49 o 
   8  10   4     4245.62     4458.42    283.36 o 
   9  10   4      747.03      645.24     64.88 o 
  10  10   4     2340.53     2527.50    189.23 o 
  11  10   4        6.02       80.12    188.99 o 
  12  10   4        2.23       86.14    174.73 o 
 -13  11   4      216.34      274.02     64.76 o 
 -12  11   4      107.69      213.81    165.64 o 
 -11  11   4     1711.24     1750.66    144.26 o 
 -10  11   4      511.84      173.14    213.81 o 
  -9  11   4     3171.82     3815.39    283.60 o 
  -8  11   4     1186.58     1436.58    127.30 o 
  -7  11   4     1949.52     2358.66    225.61 o 
  -6  11   4     1455.60     1435.72    131.23 o 
  -5  11   4       37.76       91.30    130.99 o 
  -4  11   4      492.96       78.27    153.60 o 
  -3  11   4     2094.62     1773.51    137.87 o 
  -2  11   4      324.42      103.22    138.85 o 
  -1  11   4     6208.33     5337.62    267.02 o 
   0  11   4     2302.31     2251.27    201.28 o 
   1  11   4     6249.02     5943.54    284.10 o 
   2  11   4      454.43      219.71    160.48 o 
   3  11   4      952.24      855.98     81.47 o 
   4  11   4      178.98      185.06     50.26 o 
   5  11   4     1284.12     1791.58    141.68 o 
   6  11   4       70.11     -166.01    173.75 o 
   7  11   4     3966.02     4063.24    297.24 o 
   8  11   4      140.67      167.48    191.81 o 
   9  11   4     2985.47     3234.05    279.67 o 
  10  11   4      156.20      173.26     68.32 o 
  11  11   4      419.47      430.81     69.30 o 
 -12  12   4     1633.96     1353.27    134.55 o 
 -11  12   4      220.07      -31.58    207.54 o 
 -10  12   4     4157.27     3989.39    304.62 o 
  -9  12   4      113.10       -2.21    191.81 o 
  -8  12   4     2526.83     2894.78    267.38 o 
  -7  12   4      799.20      880.18     85.28 o 
  -6  12   4       66.68      -38.71    149.54 o 
  -5  12   4     2433.38     2813.07    239.25 o 
  -4  12   4     3689.64     3319.33    239.61 o 
  -3  12   4     1479.53     1468.65    140.21 o 
  -2  12   4    11170.82     9651.04    359.67 o 
  -1  12   4       60.23      148.68     49.40 o 
   0  12   4     4489.72     4087.82    263.33 o 
   1  12   4      641.64      592.03     56.28 o 
   2  12   4       18.51      131.11    141.07 o 
   3  12   4     1127.99     1199.42    107.15 o 
   4  12   4     2013.58     2576.28    223.15 o 
   5  12   4     1153.34     1702.74    154.58 o 
   6  12   4     4296.87     4931.14    317.15 o 
   7  12   4       78.12     -190.59    190.59 o 
   8  12   4     2091.17     2247.09    184.44 o 
   9  12   4      118.09      206.81     63.90 o 
  10  12   4       79.79      131.11    192.92 o 
 -11  13   4      553.70      501.10     70.78 o 
 -10  13   4       24.37     -203.00    203.00 o 
  -9  13   4      800.49      760.62     74.96 o 
  -8  13   4       67.54     -175.47    175.47 o 
  -7  13   4      910.15      862.49     85.89 o 
  -6  13   4      528.88      281.27    204.84 o 
  -5  13   4      453.52      335.95     60.83 o 
  -4  13   4     1070.74     1405.74    138.36 o 
  -3  13   4     1128.10     1286.42    114.15 o 
  -2  13   4      768.82      916.31     90.56 o 
  -1  13   4     2641.42     3237.99    258.91 o 
   0  13   4      101.06      206.81     50.87 o 
   1  13   4      995.54     1338.15    117.35 o 
   2  13   4      553.44      598.42     60.83 o 
   3  13   4      128.61       14.75    182.97 o 
   4  13   4     2068.01     2485.11    244.28 o 
   5  13   4      286.22      355.00     60.70 o 
   6  13   4     1041.74     1050.25     91.05 o 
   7  13   4     1534.77     1951.20    160.48 o 
   8  13   4       51.18       48.54    183.95 o 
   9  13   4      440.16      322.80    219.95 o 
 -10  14   4       40.46      -71.39    176.82 o 
  -9  14   4      300.47      254.36    198.82 o 
  -8  14   4       46.63      165.03    182.72 o 
  -7  14   4     2979.95     3020.37    300.07 o 
  -6  14   4      173.03       15.36    195.62 o 
  -5  14   4     3132.18     3496.40    278.57 o 
  -4  14   4       53.05      217.00    169.70 o 
  -3  14   4      273.83      200.05    169.94 o 
  -2  14   4      252.12      240.60    169.82 o 
  -1  14   4      197.92     -100.64    196.11 o 
   0  14   4      330.83      198.33    192.31 o 
   1  14   4     2276.49     2786.77    259.52 o 
   2  14   4      156.66      319.36     58.74 o 
   3  14   4     3498.90     4683.29    306.21 o 
   4  14   4       37.22       30.60    169.33 o 
   5  14   4      540.81      758.90     74.96 o 
   6  14   4      300.29      266.03     66.97 o 
   7  14   4       36.26      -52.47    195.50 o 
   8  14   4      360.78      422.58     68.07 o 
  -8  15   4      402.75      374.04     73.97 o 
  -7  15   4        2.56      289.63    214.06 o 
  -6  15   4     3010.96     3422.67    295.40 o 
  -5  15   4      154.75      164.41    202.50 o 
  -4  15   4     1918.29     2122.49    184.93 o 
  -3  15   4      356.03      291.96     65.62 o 
  -2  15   4      266.10      290.98     63.53 o 
  -1  15   4      192.83      266.52     58.61 o 
   0  15   4      208.63      265.42    202.63 o 
   1  15   4        5.04     -190.71    197.47 o 
   2  15   4     2639.98     3140.54    287.17 o 
   3  15   4      369.56      340.38     71.52 o 
   4  15   4     1889.80     2312.58    188.74 o 
   5  15   4      422.98      289.50    213.93 o 
   6  15   4      131.10      -70.29    216.88 o 
  -5  16   4     1101.83     1182.22    116.86 o 
  -4  16   4      115.05     -221.06    221.06 o 
  -3  16   4      547.31      630.49     75.32 o 
  -2  16   4      304.16      391.98     65.13 o 
  -1  16   4      130.91       31.83    216.14 o 
   0  16   4        9.93      -87.61    179.65 o 
   1  16   4      274.11      246.25     70.41 o 
   2  16   4        1.06      210.74    171.29 o 
   3  16   4     1304.57     1347.61    125.83 o 
 -17   0   5     2741.96     3060.55    295.65 o 
 -15   0   5     2457.92     2392.46    174.98 o 
 -13   0   5      891.41      866.42     84.30 o 
 -11   0   5      695.74      582.32     55.30 o 
  -9   0   5    10253.73    11413.74    322.07 o 
  -7   0   5     6040.67     5556.71    207.17 o 
  -5   0   5     7939.16     9010.46    274.02 o 
  -3   0   5     5230.44     5350.65    174.12 o 
  -1   0   5     1184.52     1049.51     95.35 o 
   1   0   5    15205.25    17261.68    299.46 o 
   3   0   5    12504.88    13846.14    289.63 o 
   5   0   5     3525.20     3751.50    189.48 o 
   7   0   5      781.56      901.93     71.27 o 
   9   0   5     5865.40     6150.10    290.85 o 
  11   0   5     7217.75     6993.05    336.93 o 
  13   0   5      428.53      456.13     62.55 o 
  15   0   5      262.18       47.31    153.72 o 
 -17   1   5      193.59       85.40    199.92 o 
 -16   1   5     5516.52     6066.29    361.76 o 
 -15   1   5      347.23      383.51     63.90 o 
 -14   1   5     4271.16     5052.05    310.15 o 
 -13   1   5     3473.30     2697.07    225.97 o 
 -12   1   5        4.75      -56.16    146.35 o 
 -11   1   5     5486.21     6694.94    279.18 o 
 -10   1   5    13119.85    14693.88    385.47 o 
  -9   1   5     1219.02     1370.59    106.66 o 
  -8   1   5    36872.13    40751.36    561.19 o 
  -7   1   5      788.10      937.94     73.73 o 
  -6   1   5    28031.91    32302.33    459.32 o 
  -5   1   5    28305.75    29358.76    416.19 o 
  -4   1   5      408.00      483.38     30.86 o 
  -3   1   5    36861.50    40011.88    445.44 o 
  -2   1   5    16825.17    18166.93    294.05 o 
  -1   1   5     2144.68     2755.69    123.62 o 
   0   1   5    64946.69    67237.45    535.88 o 
   1   1   5     3740.02     3819.20    152.49 o 
   2   1   5    30850.88    29775.36   2685.34 o 
   3   1   5    11705.76    12238.39    277.83 o 
   4   1   5     1275.86     1638.22    132.09 o 
   5   1   5    13481.60    14497.03    327.96 o 
   6   1   5     6545.72     6875.21    257.31 o 
   7   1   5      217.55      193.66    134.06 o 
   8   1   5    12092.37    13775.73    379.33 o 
   9   1   5     1136.27     1112.92    101.87 o 
  10   1   5     9531.14     8699.35    359.18 o 
  11   1   5      638.71      570.04     64.51 o 
  12   1   5      966.73     1091.53    103.96 o 
  13   1   5      580.89      683.58     68.32 o 
  14   1   5      229.29      298.47    204.84 o 
  15   1   5      236.83        2.33    212.83 o 
 -17   2   5     2637.84     2834.57    206.19 o 
 -16   2   5       29.29       15.85    194.76 o 
 -15   2   5     5059.16     5349.42    340.87 o 
 -14   2   5     1287.31     1330.66    121.65 o 
 -13   2   5     1281.88      624.35     60.21 o 
 -12   2   5     1387.41     1119.43     97.32 o 
 -11   2   5     2581.78     2803.61    219.46 o 
 -10   2   5      273.11      494.22     46.82 o 
  -9   2   5    15198.31    17651.21    407.10 o 
  -8   2   5      393.22      552.71     50.38 o 
  -7   2   5    29166.89    32329.85    485.50 o 
  -6   2   5       41.41      -97.20     97.20 o 
  -5   2   5    11760.09    13616.47    290.12 o 
  -4   2   5     5004.82     5475.75    421.48 o 
  -3   2   5     6790.05     7400.96    142.36 o 
  -2   2   5     4903.75     5116.81    167.73 o 
  -1   2   5    40660.54    43085.95    439.05 o 
   0   2   5      838.71      962.27     91.91 o 
   1   2   5    30795.31    31638.65   2373.66 o 
   2   2   5     3765.47     3965.55    170.92 o 
   3   2   5    14274.71    15831.00    316.41 o 
   4   2   5     1173.59      952.93     86.26 o 
   5   2   5      558.88      801.42     75.94 o 
   6   2   5     6527.01     7313.76    263.45 o 
   7   2   5    11561.00    12501.47    349.96 o 
   8   2   5     1097.79     1396.40    118.70 o 
   9   2   5     8378.89     8582.61    331.04 o 
  10   2   5      549.53      636.39     60.46 o 
  11   2   5     3099.47     3057.60    253.50 o 
  12   2   5      333.96      372.08     60.58 o 
  13   2   5       43.60       79.13    164.66 o 
  14   2   5     1157.13     1269.34    119.56 o 
  15   2   5      688.83      735.19     79.87 o 
 -17   3   5       46.27     -105.43    190.71 o 
 -16   3   5     1202.42     1028.62     99.90 o 
 -15   3   5     1260.44     1237.76    123.62 o 
 -14   3   5      584.59      715.28     65.99 o 
 -13   3   5     5157.42     3349.68    245.51 o 
 -12   3   5      635.23      400.34     50.50 o 
 -11   3   5     8327.81     9766.67    347.13 o 
 -10   3   5      112.95     -105.92    137.01 o 
  -9   3   5     1187.78     1192.66    107.52 o 
  -8   3   5      115.92      108.99     36.00 o 
  -7   3   5      966.44      971.97     75.45 o 
  -6   3   5     3820.04     4436.18    202.38 o 
  -5   3   5    21526.63    22504.93    381.05 o 
  -4   3   5      273.52      258.05     29.74 o 
  -3   3   5    36574.18    39964.91    445.38 o 
  -2   3   5      521.19      540.14     35.15 o 
  -1   3   5     4339.80     4511.30    184.93 o 
   0   3   5      632.67      535.57     33.93 o 
   1   3   5      358.31      531.21     44.36 o 
   2   3   5     6626.54     7371.52    214.79 o 
   3   3   5    10495.67    11708.65    291.59 o 
   4   3   5     9320.09    10304.15    286.06 o 
   5   3   5    17133.96    18255.77    380.93 o 
   6   3   5      699.99      704.34     69.92 o 
   7   3   5     6430.50     6659.55    266.89 o 
   8   3   5     1423.46     1551.84    123.25 o 
   9   3   5      190.54      157.78     47.80 o 
  10   3   5     2156.30     1760.73    141.80 o 
  11   3   5      808.00      914.96     83.07 o 
  12   3   5     1517.93     1818.61    173.01 o 
  13   3   5     2309.09     2627.03    198.33 o 
  14   3   5       34.72      155.69    190.59 o 
  15   3   5     1484.79     1461.89    137.62 o 
 -17   4   5      550.34      634.18     71.39 o 
 -16   4   5      108.07     -200.17    210.00 o 
 -15   4   5     1595.04     1752.99    169.82 o 
 -14   4   5     3996.37     4558.81    319.98 o 
 -13   4   5       55.74      157.78    111.45 o 
 -12   4   5    16613.39     9225.76    371.46 o 
 -11   4   5     2195.85     1907.21    150.77 o 
 -10   4   5    14876.67    14412.12    405.99 o 
  -9   4   5     3108.65     3418.74    220.57 o 
  -8   4   5      212.11      267.14     39.32 o 
  -7   4   5     4961.86     5105.38    220.69 o 
  -6   4   5    26360.24    26019.39    440.64 o 
  -5   4   5     1513.58     1407.46    140.08 o 
  -4   4   5    63191.75    65108.46    630.62 o 
  -3   4   5     4632.76     4464.44    179.77 o 
  -2   4   5    62984.35    66194.34    595.96 o 
  -1   4   5     7637.17     7798.64    216.27 o 
   0   4   5      227.13      205.45     27.40 o 
   1   4   5     7711.83     8713.23    232.12 o 
   2   4   5    27273.73    29952.39    432.78 o 
   3   4   5     3562.21     3854.72    183.70 o 
   4   4   5    40487.91    43284.88    568.07 o 
   5   4   5      103.33      -29.49    116.24 o 
   6   4   5    19226.22    19410.35    428.60 o 
   7   4   5     5191.22     5723.46    264.19 o 
   8   4   5     1621.22     1783.10    130.87 o 
   9   4   5     1786.59     1542.01    138.98 o 
  10   4   5     1352.07      959.07     93.76 o 
  11   4   5      318.17      -93.63    184.81 o 
  12   4   5     4759.86     5087.93    316.91 o 
  13   4   5        1.30       79.99    191.45 o 
  14   4   5     1781.07     1832.86    157.29 o 
 -17   5   5       24.25       18.92    183.95 o 
 -16   5   5      169.55      -83.43    190.34 o 
 -15   5   5     1052.34     1073.84     97.93 o 
 -14   5   5      229.00      328.21     58.12 o 
 -13   5   5     2776.63     3224.35    242.44 o 
 -12   5   5        2.16      186.90    147.95 o 
 -11   5   5     7378.84     4573.56    259.77 o 
 -10   5   5      810.28      729.53     72.25 o 
  -9   5   5      727.80      688.74     62.18 o 
  -8   5   5     1578.51     1789.24    177.31 o 
  -7   5   5      185.95      238.39     37.36 o 
  -6   5   5      644.21      902.42     87.74 o 
  -5   5   5     3745.00     5287.98    210.74 o 
  -4   5   5      319.24      292.58     34.77 o 
  -3   5   5    11772.58    11934.01    282.25 o 
  -2   5   5      476.74      674.85     59.35 o 
  -1   5   5    16490.83    16131.69    315.31 o 
   0   5   5     3348.45     3855.95    167.73 o 
   1   5   5     1273.70     1343.68    124.23 o 
   2   5   5     1283.16     1551.84    137.87 o 
   3   5   5     5274.59     6396.35    233.72 o 
   4   5   5      154.49       36.37    117.96 o 
   5   5   5     7954.15     8035.18    278.32 o 
   6   5   5      656.23      669.81     63.41 o 
   7   5   5    11948.93    13021.99    377.36 o 
   8   5   5      902.97      815.67     75.45 o 
   9   5   5     1170.15     1022.23    100.27 o 
  10   5   5       60.86      188.00     50.38 o 
  11   5   5      841.24      810.26     71.27 o 
  12   5   5       50.79      148.56    174.49 o 
  13   5   5     2208.43     2302.75    198.70 o 
  14   5   5      112.41       87.37    207.05 o 
 -16   6   5      130.66      155.56    173.01 o 
 -15   6   5      919.39     1266.64    113.29 o 
 -14   6   5     3287.60     3331.50    271.07 o 
 -13   6   5      174.25      178.30     56.28 o 
 -12   6   5     7984.87    10063.67    387.44 o 
 -11   6   5      814.40      403.66     56.77 o 
 -10   6   5     4445.04     1836.80    143.65 o 
  -9   6   5     1906.54     1865.18    178.67 o 
  -8   6   5       51.17     -123.74    123.74 o 
  -7   6   5     8988.51     9407.01    301.55 o 
  -6   6   5     8241.80     9200.08    288.89 o 
  -5   6   5     3541.72     3409.77    203.86 o 
  -4   6   5    13835.94    13825.74    323.17 o 
  -3   6   5     6467.95     7122.81    238.88 o 
  -2   6   5    18298.59    19859.59    370.23 o 
  -1   6   5    12943.02    14460.41    317.27 o 
   0   6   5     2128.54     2434.48    148.68 o 
   1   6   5     8305.29     8296.92    256.45 o 
   2   6   5     5206.36     6105.00    225.85 o 
   3   6   5     1601.57     1784.70    162.57 o 
   4   6   5    10462.47    12027.28    327.10 o 
   5   6   5     2062.83     2665.62    190.71 o 
   6   6   5    12372.32    13619.92    384.00 o 
   7   6   5     4365.91     4602.93    268.12 o 
   8   6   5     1589.10     1115.37    107.27 o 
   9   6   5      661.06      499.99     55.54 o 
  10   6   5      331.21      479.23     58.74 o 
  11   6   5       55.82       99.53    182.72 o 
  12   6   5     2744.65     2368.13    193.53 o 
  13   6   5        1.83       34.28    188.37 o 
  14   6   5     1404.23     1904.38    186.28 o 
 -16   7   5      567.70      515.85     69.92 o 
 -15   7   5      569.82      507.37     71.52 o 
 -14   7   5      601.83      595.35     66.35 o 
 -13   7   5     5712.96     6532.37    361.39 o 
 -12   7   5       82.85      202.14    153.11 o 
 -11   7   5    11047.23     4119.27    287.05 o 
 -10   7   5      372.87      128.65    135.17 o 
  -9   7   5     3023.52     3210.71    236.42 o 
  -8   7   5      384.36      347.26     45.22 o 
  -7   7   5      853.62      965.58     90.81 o 
  -6   7   5     5270.09     5404.10    249.57 o 
  -5   7   5    25434.83    27591.63    488.32 o 
  -4   7   5     1291.99     1322.06    100.39 o 
  -3   7   5    34375.86    37261.97    534.03 o 
  -2   7   5      423.52      592.28     53.82 o 
  -1   7   5     5932.33     6791.65    234.94 o 
   0   7   5     1074.92     1111.20     98.30 o 
   1   7   5     2124.31     2126.05    161.34 o 
   2   7   5     4155.97     4506.10    214.92 o 
   3   7   5    14767.92    17206.14    391.00 o 
   4   7   5     3537.42     3750.64    218.36 o 
   5   7   5    15798.46    17395.38    425.04 o 
   6   7   5      298.22      -29.00    158.39 o 
   7   7   5     3179.36     2164.39    149.91 o 
   8   7   5      668.87      557.01     54.68 o 
   9   7   5      720.27      758.66     69.92 o 
  10   7   5      555.92      571.26     61.32 o 
  11   7   5     1929.23     2027.87    178.30 o 
  12   7   5      603.95      711.10     73.11 o 
  13   7   5     1755.69     1956.97    182.84 o 
 -15   8   5      989.25      944.45     86.75 o 
 -14   8   5      483.47      426.64     67.09 o 
 -13   8   5       66.37       43.50    188.13 o 
 -12   8   5     1003.46     1210.48    112.19 o 
 -11   8   5     1134.28     1417.53    118.82 o 
 -10   8   5      516.32       84.66    167.61 o 
  -9   8   5     2208.52      660.11     65.25 o 
  -8   8   5     1144.55     1407.33    125.34 o 
  -7   8   5     3480.50     3786.76    221.67 o 
  -6   8   5       45.18      -18.80    121.28 o 
  -5   8   5     2673.15     2757.77    198.82 o 
  -4   8   5     1782.37     2238.24    169.33 o 
  -3   8   5       95.68        7.37    120.54 o 
  -2   8   5     1754.80     1977.00    171.78 o 
  -1   8   5     1730.84     2159.97    161.59 o 
   0   8   5      247.32      255.10     41.16 o 
   1   8   5     5841.73     6241.89    257.80 o 
   2   8   5      917.68     1115.99    106.17 o 
   3   8   5     4530.48     5124.67    243.30 o 
   4   8   5      607.63      688.12     62.30 o 
   5   8   5      376.89      377.73     48.54 o 
   6   8   5     3122.85     2404.99    207.79 o 
   7   8   5      877.10      602.97     59.47 o 
   8   8   5      297.30      368.39     54.56 o 
   9   8   5     1517.15     1837.78    160.23 o 
  10   8   5        4.42     -168.96    185.79 o 
  11   8   5     1768.34     2040.78    182.84 o 
  12   8   5      395.48      317.03     68.57 o 
  13   8   5      280.88      -33.91    218.36 o 
 -15   9   5       31.07       72.25    191.20 o 
 -14   9   5     2066.05     1610.33    152.62 o 
 -13   9   5      683.25      800.19     73.48 o 
 -12   9   5        5.81      103.10    171.42 o 
 -11   9   5      505.52      425.90     60.21 o 
 -10   9   5     5960.70     6995.01    343.94 o 
  -9   9   5        9.00       84.42    152.98 o 
  -8   9   5    17869.64     6141.25    312.85 o 
  -7   9   5       19.51      117.96    142.17 o 
  -6   9   5    11657.69    13434.25    396.65 o 
  -5   9   5     1497.70     1810.50    129.64 o 
  -4   9   5      115.16      120.79    130.01 o 
  -3   9   5     1338.14     1990.64    162.32 o 
  -2   9   5    11184.63    12543.00    350.33 o 
  -1   9   5      233.32      271.19     41.66 o 
   0   9   5    29664.39    31494.64    546.20 o 
   1   9   5       21.89      -54.80    128.53 o 
   2   9   5    11163.39    12796.13    372.45 o 
   3   9   5      344.11      517.08     47.92 o 
   4   9   5      170.81       72.50    137.01 o 
   5   9   5     1070.68      249.44    167.24 o 
   6   9   5     3359.87     2104.92    148.68 o 
   7   9   5      361.63      271.32     54.93 o 
   8   9   5     5117.15     5050.70    312.48 o 
   9   9   5      124.08       13.76    172.89 o 
  10   9   5     3422.09     3820.06    286.92 o 
  11   9   5      103.12      254.48    179.77 o 
  12   9   5      418.31      319.12    235.80 o 
 -14  10   5       11.48      178.42    197.47 o 
 -13  10   5      601.19      284.34    190.71 o 
 -12  10   5      637.03      638.97     66.72 o 
 -11  10   5      154.80       72.74    168.59 o 
 -10  10   5      614.71      686.40     67.34 o 
  -9  10   5     4475.42     4881.74    310.52 o 
  -8  10   5       43.93      -38.95    158.76 o 
  -7  10   5     7102.99     2434.85    219.71 o 
  -6  10   5      754.10      344.18     50.63 o 
  -5  10   5     2448.63     1126.43     94.49 o 
  -4  10   5     2038.43     2008.83    194.64 o 
  -3  10   5       18.57      160.60    121.53 o 
  -2  10   5     1037.71     1245.13    111.82 o 
  -1  10   5     4770.51     5158.09    267.75 o 
   0  10   5      145.13       94.74     96.09 o 
   1  10   5    10311.39    12074.34    376.13 o 
   2  10   5     1743.63     1120.53    108.99 o 
   3  10   5     2874.70     1620.65    140.33 o 
   4  10   5     1555.37      957.47     87.00 o 
   5  10   5      122.87       22.98    137.38 o 
   6  10   5      151.83      147.33     52.59 o 
   7  10   5      889.80      948.87     91.42 o 
   8  10   5      279.63      206.81    170.56 o 
   9  10   5     3234.06     3098.03    284.71 o 
  10  10   5      335.01      137.01    216.88 o 
  11  10   5     1752.33     2036.97    195.25 o 
 -13  11   5      596.72      662.93     72.38 o 
 -12  11   5       17.00       67.21    188.74 o 
 -11  11   5      247.76       78.27    179.03 o 
 -10  11   5     1513.22     1725.22    165.40 o 
  -9  11   5      115.56      197.34    176.21 o 
  -8  11   5     4046.72     4660.31    288.77 o 
  -7  11   5      315.47      420.98     57.14 o 
  -6  11   5     2389.91      780.40     73.24 o 
  -5  11   5     2912.24     1101.86    102.73 o 
  -4  11   5       75.18       79.50    133.82 o 
  -3  11   5     1906.23      720.07     71.88 o 
  -2  11   5      855.24      387.81     48.54 o 
  -1  11   5       41.22      -20.15    134.55 o 
   0  11   5     5353.39     2307.30    213.44 o 
   1  11   5      448.89      -32.44    161.09 o 
   2  11   5     4040.71     2050.97    136.76 o 
   3  11   5      558.29      283.73     53.45 o 
   4  11   5      965.61     1158.38    112.80 o 
   5  11   5     1020.93     1152.85    111.94 o 
   6  11   5       65.45       95.85    164.66 o 
   7  11   5      131.73      -57.02    166.13 o 
   8  11   5     2073.50     2158.49    169.94 o 
   9  11   5       14.68      -64.02    179.77 o 
  10  11   5     1890.70     2085.87    191.81 o 
  11  11   5        7.17      -17.33    184.07 o 
 -12  12   5      638.73      716.75     72.87 o 
 -11  12   5      504.98      509.83     69.67 o 
 -10  12   5      458.14      418.40     66.35 o 
  -9  12   5     3908.79     4702.58    306.46 o 
  -8  12   5      304.56      326.49     60.95 o 
  -7  12   5     7054.98     8129.43    368.27 o 
  -6  12   5      289.28      264.19    184.81 o 
  -5  12   5     1806.29     2221.53    160.11 o 
  -4  12   5     2439.05     3094.34    245.02 o 
  -3  12   5     1677.52     1619.42    159.01 o 
  -2  12   5     1583.98     2315.29    220.69 o 
  -1  12   5     7897.46     8891.04    366.30 o 
   0  12   5      216.53      220.69    160.23 o 
   1  12   5     8051.75     9308.83    379.94 o 
   2  12   5       45.81       99.53     53.45 o 
   3  12   5     1696.00     1934.73    162.08 o 
   4  12   5      886.39     1046.44     97.20 o 
   5  12   5      265.07      296.26     59.72 o 
   6  12   5     1192.12     1182.71    114.65 o 
   7  12   5     3169.22     3512.38    288.03 o 
   8  12   5      130.84       65.25    202.50 o 
   9  12   5     1893.81     1969.51    188.25 o 
  10  12   5        0.20     -197.96    197.96 o 
 -11  13   5      308.62      293.07     69.43 o 
 -10  13   5      114.79      -52.10    210.00 o 
  -9  13   5       28.09      130.25    174.12 o 
  -8  13   5      692.10      596.82     64.51 o 
  -7  13   5       29.82       60.46    157.90 o 
  -6  13   5     1785.03     2253.11    221.06 o 
  -5  13   5      328.32      362.25     56.16 o 
  -4  13   5      164.79      302.28     56.40 o 
  -3  13   5      483.08      565.86     59.10 o 
  -2  13   5      395.97      366.67     58.98 o 
  -1  13   5      728.13      715.89     66.48 o 
   0  13   5      904.61      951.58     87.49 o 
   1  13   5      104.07      109.73    167.48 o 
   2  13   5     1229.86     1329.92    127.43 o 
   3  13   5       60.62      240.72    170.06 o 
   4  13   5      467.38      566.35     64.14 o 
   5  13   5      711.96      805.60     79.38 o 
   6  13   5      236.15       97.07    114.89 o 
   7  13   5      891.17      868.63     78.77 o 
   8  13   5      646.30      599.16     75.32 o 
  -9  14   5       57.32        1.11    194.89 o 
  -8  14   5       31.09       82.82    182.84 o 
  -7  14   5      100.58      146.35    174.73 o 
  -6  14   5     1849.51     2356.21    181.62 o 
  -5  14   5      103.29       30.60    181.62 o 
  -4  14   5     3028.26     3642.50    295.52 o 
  -3  14   5       31.10     -188.13    188.13 o 
  -2  14   5     2451.51     2735.17    271.44 o 
  -1  14   5       62.88     -185.79    185.79 o 
   0  14   5      109.40      195.50     56.16 o 
   1  14   5       60.86      -14.01    162.57 o 
   2  14   5     1411.08     2141.54    168.47 o 
   3  14   5      198.18      169.57    204.35 o 
   4  14   5     1928.71     2281.99    196.73 o 
   5  14   5        0.70       49.27    186.41 o 
   6  14   5     1366.27     1616.84    146.84 o 
   7  14   5      115.67      243.91    206.07 o 
  -7  15   5      105.84     -104.08    201.03 o 
  -6  15   5      156.05       -1.84    182.60 o 
  -5  15   5     1212.28     1298.22    122.51 o 
  -4  15   5        0.04      -16.47    200.78 o 
  -3  15   5     2200.30     2488.55    206.81 o 
  -2  15   5      375.58      398.99     67.95 o 
  -1  15   5     1524.33     1749.92    147.21 o 
   0  15   5      533.82      259.77    180.02 o 
   1  15   5       19.25      213.20    170.43 o 
   2  15   5       75.17      232.00    187.51 o 
   3  15   5     1028.57     1066.47     98.92 o 
   4  15   5      132.41      226.22    180.26 o 
   5  15   5     1188.08     1522.23    124.11 o 
  -4  16   5      526.78      643.03     73.24 o 
  -3  16   5      145.39      157.90     69.18 o 
  -2  16   5      620.14      704.47     80.85 o 
  -1  16   5       63.04      -16.71    192.18 o 
   0  16   5      141.01     -236.42    236.42 o 
   1  16   5       39.70      267.14    182.48 o 
 -16   0   6     2886.41     3275.46    296.02 o 
 -14   0   6     4648.81     6123.31    308.06 o 
 -12   0   6     3279.89     3557.10    228.31 o 
 -10   0   6      844.26     1054.55     93.88 o 
  -8   0   6     5739.31     6874.59    256.45 o 
  -6   0   6     6451.87     8014.42    256.82 o 
  -4   0   6     5095.85     5967.74    211.47 o 
  -2   0   6     4843.33     4491.03    267.26 o 
   0   0   6     7102.49     8557.42    219.09 o 
   2   0   6     4003.59     4683.17    189.48 o 
   4   0   6     5665.93     5237.97    221.06 o 
   6   0   6     4390.18     4574.66    227.33 o 
   8   0   6      332.87       84.30    153.35 o 
  10   0   6     3893.04     3538.06    272.91 o 
  12   0   6     2233.71     2744.01    188.50 o 
  14   0   6      748.22      916.68     88.60 o 
 -17   1   6      907.72      927.25     86.75 o 
 -16   1   6      525.19      587.24     70.04 o 
 -15   1   6     5718.96     6487.52    352.79 o 
 -14   1   6        3.71     -166.26    166.26 o 
 -13   1   6    10853.11    10629.16    399.60 o 
 -12   1   6     1037.18     1043.12    100.39 o 
 -11   1   6     2779.49     3202.72    218.36 o 
 -10   1   6     5970.71     7149.47    281.64 o 
  -9   1   6     3054.15     3636.73    210.37 o 
  -8   1   6    10446.72    12349.71    337.55 o 
  -7   1   6    27228.75    30770.51    491.27 o 
  -6   1   6      527.59      725.72     71.02 o 
  -5   1   6    47527.11    53531.16    595.72 o 
  -4   1   6     8840.14     9414.50    248.22 o 
  -3   1   6    16301.60    17245.58    327.84 o 
  -2   1   6    17888.76    18336.14    326.49 o 
  -1   1   6     2500.51     2427.48    136.52 o 
   0   1   6    14795.74    16201.36    296.02 o 
   1   1   6    42120.19    46988.83    519.66 o 
   2   1   6      362.54      334.60     34.65 o 
   3   1   6    31032.11    33379.97    482.18 o 
   4   1   6     5881.03     6114.46    231.75 o 
   5   1   6    11551.71    11553.09    325.88 o 
   6   1   6    10962.00    12571.14    352.17 o 
   7   1   6      166.91      127.92     43.99 o 
   8   1   6     1495.93     1514.12    130.25 o 
   9   1   6     7785.59     7509.75    327.10 o 
  10   1   6      119.91       10.94    200.54 o 
  11   1   6     5783.76     6092.96    338.65 o 
  12   1   6      148.66      252.89    196.61 o 
  13   1   6     1678.83     1644.74    162.94 o 
  14   1   6      580.70      708.40     74.22 o 
 -17   2   6      403.47      535.38     69.80 o 
 -16   2   6     2506.12     2861.48    195.75 o 
 -15   2   6       62.69      -30.72    181.25 o 
 -14   2   6     5600.39     7493.53    356.23 o 
 -13   2   6     1221.65      975.17     95.11 o 
 -12   2   6     4497.37     3765.01    260.13 o 
 -11   2   6     1246.33     1458.33    128.53 o 
 -10   2   6      297.13      118.70    143.28 o 
  -9   2   6      877.44      905.86     85.65 o 
  -8   2   6     8932.04     9689.38    305.11 o 
  -7   2   6       12.74       37.60    109.49 o 
  -6   2   6    40217.80    46184.34    579.13 o 
  -5   2   6     1879.17     2472.94    162.08 o 
  -4   2   6    23507.13    26174.47    408.82 o 
  -3   2   6      915.18     1165.02     89.21 o 
  -2   2   6     1458.38     1666.73    127.55 o 
  -1   2   6      207.07       92.90     83.07 o 
   0   2   6    11855.80    13661.94    279.92 o 
   1   2   6      409.80      396.53     37.36 o 
   2   2   6    38265.23    42338.72    525.31 o 
   3   2   6      427.26      557.13     52.10 o 
   4   2   6    17960.26    19171.96    391.62 o 
   5   2   6     1351.79     1386.08    115.26 o 
   6   2   6     1261.52     1529.23    151.63 o 
   7   2   6     1002.70     1064.62     94.49 o 
   8   2   6     2461.29     2546.67    207.54 o 
   9   2   6     1117.44     1145.11    109.24 o 
  10   2   6     5838.12     6273.35    318.38 o 
  11   2   6      561.88      697.83     67.58 o 
  12   2   6     2816.83     3828.42    280.41 o 
  13   2   6       81.46       65.13    134.92 o 
  14   2   6      232.61      151.14    113.42 o 
 -17   3   6      459.89      509.70     72.99 o 
 -16   3   6      434.89      420.00     68.32 o 
 -15   3   6     1591.02     1405.86    128.65 o 
 -14   3   6      129.41      228.19     54.56 o 
 -13   3   6      302.56      372.82     55.30 o 
 -12   3   6     5913.53     5208.60    301.55 o 
 -11   3   6      317.89      336.69     51.49 o 
 -10   3   6    10019.43    11311.02    364.58 o 
  -9   3   6      131.87       76.68    130.50 o 
  -8   3   6     5681.15     5696.80    243.91 o 
  -7   3   6     2590.72     2427.97    176.70 o 
  -6   3   6      125.08      176.70     35.51 o 
  -5   3   6     1789.70     2002.07    150.04 o 
  -4   3   6    13988.34    13827.83    309.04 o 
  -3   3   6      703.65     1710.35    136.03 o 
  -2   3   6    23769.15    25211.96    385.84 o 
  -1   3   6      715.26      827.96     75.57 o 
   0   3   6    12422.86    13969.88    287.78 o 
   1   3   6       85.23       41.04     62.91 o 
   2   3   6      118.81       73.24     66.35 o 
   3   3   6     2923.12     3541.87    198.57 o 
   4   3   6     1508.64     1728.79    157.16 o 
   5   3   6     1124.91     1285.81    106.29 o 
   6   3   6    10906.88    11810.03    354.26 o 
   7   3   6      115.29      -40.43    161.59 o 
   8   3   6     5958.94     6793.12    303.14 o 
   9   3   6       68.01       12.53    143.77 o 
  10   3   6     1037.68     1209.87     98.67 o 
  11   3   6      915.01      920.00     85.52 o 
  12   3   6       38.05      189.97    129.27 o 
  13   3   6      727.13      784.58     74.34 o 
  14   3   6     1308.32     1505.51    130.74 o 
 -17   4   6     1810.17     2491.62    200.66 o 
 -16   4   6      693.04      790.60     76.31 o 
 -15   4   6      917.04      865.93     85.52 o 
 -14   4   6     1235.34     1442.48    123.12 o 
 -13   4   6     1435.13     1842.45    152.00 o 
 -12   4   6      551.18      580.85     58.49 o 
 -11   4   6    18594.68    17018.13    468.78 o 
 -10   4   6       10.09       96.95    140.45 o 
  -9   4   6    22851.98    25592.39    509.58 o 
  -8   4   6     2177.68     2446.03    192.06 o 
  -7   4   6     6803.55     8060.38    276.97 o 
  -6   4   6    11458.11    12599.90    329.81 o 
  -5   4   6     1729.47     1436.82    142.17 o 
  -4   4   6     4454.47     4901.15    201.15 o 
  -3   4   6    55131.40    58541.55    614.76 o 
  -2   4   6       51.39       47.68     91.67 o 
  -1   4   6    65219.28    69194.30    647.82 o 
   0   4   6     1968.21     2225.09    148.93 o 
   1   4   6    12075.98    13259.51    303.76 o 
   2   4   6    13140.20    15410.88    336.57 o 
   3   4   6     1093.45     1189.96    101.99 o 
   4   4   6     5855.94     6242.26    254.11 o 
   5   4   6    14690.94    15589.91    382.77 o 
   6   4   6       59.02     -112.07    148.07 o 
   7   4   6    21935.87    23361.52    508.47 o 
   8   4   6     1088.43     1039.31     93.76 o 
   9   4   6     5259.36     5015.06    291.47 o 
  10   4   6     1554.16     1619.30    151.14 o 
  11   4   6       56.70      -70.16    185.30 o 
  12   4   6      595.93      569.05     68.94 o 
  13   4   6     1324.06     1561.06    142.79 o 
  14   4   6        2.23      -17.08    223.27 o 
 -16   5   6      264.02      137.13    193.78 o 
 -15   5   6        5.50      224.50    153.84 o 
 -14   5   6       15.21       29.86    147.70 o 
 -13   5   6      263.88      277.22     54.19 o 
 -12   5   6     7167.86     5944.77    311.87 o 
 -11   5   6      253.25      172.40     54.44 o 
 -10   5   6     8307.31     9984.78    361.02 o 
  -9   5   6        6.43       76.92     42.39 o 
  -8   5   6      600.15      613.54     58.12 o 
  -7   5   6      100.74      138.36     37.23 o 
  -6   5   6        8.19      -15.61     94.00 o 
  -5   5   6     2581.22     2512.51    178.91 o 
  -4   5   6     2840.39     3103.31    170.80 o 
  -3   5   6     1636.97     2097.67    156.79 o 
  -2   5   6    11694.45    13045.46    304.25 o 
  -1   5   6      271.12      560.70     54.07 o 
   0   5   6     8667.87     9243.58    265.91 o 
   1   5   6     2415.68     2676.55    178.42 o 
   2   5   6       50.79      -29.86    108.87 o 
   3   5   6     3159.91     3129.48    184.07 o 
   4   5   6      342.36      299.58     42.52 o 
   5   5   6       99.27      -62.67    127.30 o 
   6   5   6     6493.78     6730.45    288.27 o 
   7   5   6      890.81      819.36     70.41 o 
   8   5   6     6844.23     7009.76    320.59 o 
   9   5   6      653.83      647.57     63.77 o 
  10   5   6      824.82     1093.38     95.48 o 
  11   5   6      196.59      101.74    189.23 o 
  12   5   6       53.20      126.57    191.20 o 
  13   5   6        4.59      -17.20    187.51 o 
 -16   6   6      425.88      421.11     73.85 o 
 -15   6   6      194.39      163.31    179.40 o 
 -14   6   6     1615.34     1896.88    164.90 o 
 -13   6   6     1655.05     1761.84    150.90 o 
 -12   6   6      869.90     1091.29     96.95 o 
 -11   6   6    13199.54    11862.13    407.59 o 
 -10   6   6      132.77      215.65    146.10 o 
  -9   6   6     8366.75     9019.20    338.53 o 
  -8   6   6     2111.76     2366.04    190.22 o 
  -7   6   6      434.32      459.44     44.36 o 
  -6   6   6    14728.47    15396.25    376.75 o 
  -5   6   6     1040.09     1248.33    103.34 o 
  -4   6   6     3098.73     3428.94    194.03 o 
  -3   6   6    17367.77    18940.33    388.79 o 
  -2   6   6      198.57      267.26     35.51 o 
  -1   6   6    19058.78    20492.30    398.99 o 
   0   6   6     1179.30     1205.07     97.93 o 
   1   6   6     2894.59     3882.00    197.96 o 
   2   6   6     8301.92     8835.74    283.73 o 
   3   6   6       32.53       49.27     81.22 o 
   4   6   6     4148.21     4525.51    237.16 o 
   5   6   6     6521.51     7549.94    297.49 o 
   6   6   6      213.56       52.47    158.51 o 
   7   6   6     8965.00     8574.13    337.18 o 
   8   6   6      425.89      341.24     57.75 o 
   9   6   6     3042.53     2656.89    245.51 o 
  10   6   6      467.22      614.27     61.93 o 
  11   6   6       14.14       17.08    183.21 o 
  12   6   6      627.75      716.14     71.27 o 
  13   6   6      600.95      581.10     80.24 o 
 -16   7   6     1032.68     1021.86     95.23 o 
 -15   7   6     1384.11     1246.49    120.05 o 
 -14   7   6       77.06     -218.72    218.72 o 
 -13   7   6      585.08      683.21     65.86 o 
 -12   7   6     2851.92     2947.01    259.40 o 
 -11   7   6        3.29      -63.41    157.90 o 
 -10   7   6    13440.06    10095.62    373.06 o 
  -9   7   6      155.37       77.41    142.91 o 
  -8   7   6    11467.18    12285.33    379.33 o 
  -7   7   6     2843.50     3022.33    213.81 o 
  -6   7   6     1382.04     1356.71    118.95 o 
  -5   7   6     1572.03     1787.28    166.01 o 
  -4   7   6     9034.17     9407.99    301.79 o 
  -3   7   6       78.66      -80.24    124.72 o 
  -2   7   6    29575.63    30674.30    500.73 o 
  -1   7   6     1181.85     1089.94     99.04 o 
   0   7   6    19069.96    20112.35    410.17 o 
   1   7   6      187.16      170.68    125.83 o 
   2   7   6      646.01      822.68     71.76 o 
   3   7   6     1962.73     2114.99    189.73 o 
   4   7   6     4887.10     5772.61    260.38 o 
   5   7   6     1258.25     1337.29    127.67 o 
   6   7   6    14424.55    14151.00    413.49 o 
   7   7   6      189.05      228.92     55.79 o 
   8   7   6     4401.76     4261.20    264.93 o 
   9   7   6       34.74     -177.31    177.31 o 
  10   7   6      189.29      -72.62    176.33 o 
  11   7   6      750.03      827.34     79.38 o 
  12   7   6      381.48      332.63    228.06 o 
  13   7   6      472.94      648.06     76.80 o 
 -15   8   6        4.81     -205.95    205.95 o 
 -14   8   6     2374.26     2847.48    196.73 o 
 -13   8   6      184.66      170.92    168.59 o 
 -12   8   6      511.93      565.12     62.91 o 
 -11   8   6      416.55      400.09     56.16 o 
 -10   8   6      689.24     1012.40    100.39 o 
  -9   8   6     1524.80      901.20     89.09 o 
  -8   8   6     3138.55     2125.44    198.33 o 
  -7   8   6      263.42      334.60     47.92 o 
  -6   8   6     5538.36     5680.58    270.33 o 
  -5   8   6       17.76      -48.29    125.83 o 
  -4   8   6      695.37      811.86     80.85 o 
  -3   8   6     1650.15     1794.40    165.40 o 
  -2   8   6        3.40       26.42    104.32 o 
  -1   8   6      429.11      432.78     43.13 o 
   0   8   6      794.74      916.43     82.94 o 
   1   8   6      726.67      881.41     84.42 o 
   2   8   6     2193.54     2120.40    193.53 o 
   3   8   6       72.26      -46.94    137.26 o 
   4   8   6     2755.84     2846.62    224.01 o 
   5   8   6     1406.48     1415.44    128.41 o 
   6   8   6      706.08      836.44     76.06 o 
   7   8   6      374.30      470.87     51.85 o 
   8   8   6        6.83       38.22    154.83 o 
   9   8   6      465.14      378.47     62.18 o 
  10   8   6     1007.49     1186.03    109.49 o 
  11   8   6       36.64      131.73     65.62 o 
  12   8   6     1291.94     1600.13    144.87 o 
 -14   9   6       36.63      -18.43    214.92 o 
 -13   9   6     4442.63     5149.86    341.36 o 
 -12   9   6      321.60      229.78    201.52 o 
 -11   9   6     1378.76     1245.50    124.11 o 
 -10   9   6      751.38      717.74     68.69 o 
  -9   9   6     2142.82     2766.62    246.37 o 
  -8   9   6      697.78      517.57     55.05 o 
  -7   9   6    12073.37     8009.87    332.14 o 
  -6   9   6       33.17      -54.80    149.79 o 
  -5   9   6    18093.21    19670.48    466.20 o 
  -4   9   6     1479.89     1678.77    132.22 o 
  -3   9   6     5669.58     5627.62    272.67 o 
  -2   9   6     1367.89     1667.35    122.26 o 
  -1   9   6     2428.14     2667.09    203.49 o 
   0   9   6      496.77      560.82     53.33 o 
   1   9   6    15584.24    16416.64    423.32 o 
   2   9   6        0.73       50.87    133.82 o 
   3   9   6    12842.07    11006.40    359.79 o 
   4   9   6      703.35      787.41     76.92 o 
   5   9   6     3506.95     3171.39    245.14 o 
   6   9   6      782.71     1059.59     94.00 o 
   7   9   6        0.87      207.05    154.83 o 
   8   9   6      120.30      215.28     56.40 o 
   9   9   6     3120.57     3750.88    285.33 o 
  10   9   6        9.02      -17.82    197.22 o 
  11   9   6     2913.73     2961.02    221.31 o 
 -14  10   6     1679.05     1635.52    151.88 o 
 -13  10   6       22.65     -222.17    222.17 o 
 -12  10   6     1355.98     1411.76    137.13 o 
 -11  10   6      131.84       47.19    175.10 o 
 -10  10   6       82.53      199.68    153.60 o 
  -9  10   6     1057.48     1677.67    139.84 o 
  -8  10   6     2542.39     3148.16    232.49 o 
  -7  10   6      724.26      471.12     55.42 o 
  -6  10   6     4044.59     2125.69    151.14 o 
  -5  10   6       81.76      203.00    137.62 o 
  -4  10   6     4753.69     3174.46    218.85 o 
  -3  10   6     1561.36     1203.23     94.37 o 
  -2  10   6      224.31       -0.86    140.45 o 
  -1  10   6     2519.45     1824.02    140.82 o 
   0  10   6     3224.71     2368.49    209.51 o 
   1  10   6      475.01      110.35    114.03 o 
   2  10   6     4102.44     3943.68    257.31 o 
   3  10   6      386.89      161.59    165.76 o 
   4  10   6     3284.43     2668.32    230.28 o 
   5  10   6     1100.43     1753.98    147.58 o 
   6  10   6     1147.15     1199.55    106.04 o 
   7  10   6      280.41      193.53    183.34 o 
   8  10   6      274.21      176.95    195.01 o 
   9  10   6        1.98      214.92    152.49 o 
  10  10   6     1653.53     1607.63    148.93 o 
  11  10   6      248.19     -256.45    256.45 o 
 -13  11   6     1146.75     1197.09    102.73 o 
 -12  11   6      241.15      219.83    195.01 o 
 -11  11   6       47.34       78.40    175.10 o 
 -10  11   6      739.69      962.27     87.98 o 
  -9  11   6     1671.57     1978.23    159.99 o 
  -8  11   6     1020.00     1285.31    125.95 o 
  -7  11   6     3641.65     3697.92    265.66 o 
  -6  11   6        0.20      -49.77    162.08 o 
  -5  11   6     2929.38     3681.33    260.01 o 
  -4  11   6     1578.43     1142.41    104.82 o 
  -3  11   6      621.41      467.80     51.36 o 
  -2  11   6     1663.46     1119.92    103.22 o 
  -1  11   6      709.22      503.07     53.21 o 
   0  11   6      683.93      374.66     52.84 o 
   1  11   6     3095.41     2486.21    164.41 o 
   2  11   6      357.00      172.15    152.74 o 
   3  11   6     2945.40     3599.01    266.28 o 
   4  11   6      414.31      489.30     60.21 o 
   5  11   6     1365.70     1688.11    161.83 o 
   6  11   6      742.96      899.72     83.43 o 
   7  11   6       12.73       15.48    158.51 o 
   8  11   6      205.67      230.52    188.25 o 
   9  11   6      774.42      917.05     88.60 o 
  10  11   6      172.60     -203.98    233.47 o 
 -12  12   6     1191.75     1223.51    114.89 o 
 -11  12   6      314.84      279.30     69.43 o 
 -10  12   6        8.78      123.86    133.94 o 
  -9  12   6      750.32      991.02     87.61 o 
  -8  12   6     2422.16     2466.67    183.46 o 
  -7  12   6      854.44      939.04     90.56 o 
  -6  12   6     7663.63     8686.57    381.66 o 
  -5  12   6       19.71       24.82    168.34 o 
  -4  12   6     4277.15     5160.43    292.70 o 
  -3  12   6     1002.06     1241.45    109.85 o 
  -2  12   6       57.76      114.03    143.77 o 
  -1  12   6     1212.72     1419.50    111.94 o 
   0  12   6     2845.74     3047.16    259.89 o 
   1  12   6     1272.76     1164.52    106.04 o 
   2  12   6     7309.58     8880.10    376.50 o 
   3  12   6       86.60      151.63    167.12 o 
   4  12   6     3968.95     4195.95    295.40 o 
   5  12   6      533.49      476.03     67.34 o 
   6  12   6       40.27      118.82     81.22 o 
   7  12   6      582.62      556.03     69.18 o 
   8  12   6      789.30      887.92     84.42 o 
   9  12   6      231.54      155.32    191.32 o 
 -10  13   6      476.26      473.70     69.55 o 
  -9  13   6       11.50      165.89    180.14 o 
  -8  13   6       62.04      141.93    177.19 o 
  -7  13   6      807.63      871.09     81.35 o 
  -6  13   6        1.18       60.70    174.12 o 
  -5  13   6     1031.19     1057.01     91.79 o 
  -4  13   6      361.55      395.30     58.12 o 
  -3  13   6       74.78       98.30    172.65 o 
  -2  13   6      680.43      605.18     60.33 o 
  -1  13   6        3.34      125.71    185.67 o 
   0  13   6      344.40      389.40     61.19 o 
   1  13   6      466.03      520.02     63.65 o 
   2  13   6      241.37       55.91    187.64 o 
   3  13   6     1340.37     1511.78    126.81 o 
   4  13   6        7.45        0.00    180.63 o 
   5  13   6      178.94      -34.28    205.09 o 
   6  13   6      380.50      473.94     66.72 o 
   7  13   6       25.26     -210.37    210.37 o 
  -9  14   6     1559.06     1767.25    154.21 o 
  -8  14   6      137.82      -19.41    210.00 o 
  -7  14   6      373.08      199.56    144.01 o 
  -6  14   6      290.91      225.85     61.32 o 
  -5  14   6      111.87      -50.13    204.35 o 
  -4  14   6        5.24       73.97     79.13 o 
  -3  14   6     3247.43     4337.39    301.42 o 
  -2  14   6       78.45      -76.55    202.50 o 
  -1  14   6     3885.12     4208.36    310.88 o 
   0  14   6       26.44      144.01     99.04 o 
   1  14   6      691.76      835.70     78.89 o 
   2  14   6      126.91       93.51    165.03 o 
   3  14   6       38.56      227.57    183.09 o 
   4  14   6       48.82       66.48    161.34 o 
   5  14   6     1063.82     1236.41    108.75 o 
   6  14   6        2.04     -211.23    211.23 o 
  -6  15   6      198.65      141.56    207.67 o 
  -5  15   6      390.63      341.60     68.94 o 
  -4  15   6      303.47      203.36    208.77 o 
  -3  15   6       69.57     -102.24    210.61 o 
  -2  15   6     2571.36     2801.15    207.17 o 
  -1  15   6       90.74       33.55    189.60 o 
   0  15   6     1470.30     1778.80    152.49 o 
   1  15   6      344.50      186.04    194.64 o 
   2  15   6      100.99      131.48    142.42 o 
   3  15   6      143.45     -192.18    211.60 o 
 -17   0   7       15.85      280.90    192.18 o 
 -15   0   7     2759.98     2811.96    264.80 o 
 -13   0   7     9842.93    12057.75    430.45 o 
 -11   0   7     5195.03     4745.47    266.65 o 
  -9   0   7      965.78     1546.92    119.81 o 
  -7   0   7     4000.34     4208.85    213.69 o 
  -5   0   7    13183.07    15275.10    349.47 o 
  -3   0   7    17426.01    18815.49    363.11 o 
  -1   0   7      198.90      125.71     89.09 o 
   1   0   7     2795.76     3271.29    174.00 o 
   3   0   7     4143.45     4446.75    212.34 o 
   5   0   7     9410.43     9954.80    322.19 o 
   7   0   7     1705.00     1787.03    132.96 o 
   9   0   7       71.18      -37.85    146.59 o 
  11   0   7      847.64      803.38     77.54 o 
  13   0   7      940.15     1009.70    100.15 o 
 -17   1   7      466.70      624.23     72.01 o 
 -16   1   7      274.29      406.12     63.41 o 
 -15   1   7      451.16      466.94     62.18 o 
 -14   1   7     4086.29     4137.83    295.52 o 
 -13   1   7      616.13      702.01     68.32 o 
 -12   1   7    15620.94    14853.50    444.45 o 
 -11   1   7       59.02      111.33    160.48 o 
 -10   1   7     7747.68     9952.34    344.31 o 
  -9   1   7     3770.68     4631.68    252.64 o 
  -8   1   7        2.36       16.96    119.81 o 
  -7   1   7     8090.90     9102.02    300.07 o 
  -6   1   7    10081.95    11239.13    311.38 o 
  -5   1   7     3348.36     3901.66    195.75 o 
  -4   1   7    49957.29    51711.32    608.74 o 
  -3   1   7      421.79      530.59     50.75 o 
  -2   1   7    37127.10    39362.95    502.45 o 
  -1   1   7    10260.59    10823.93    267.63 o 
   0   1   7       59.78      -86.75     86.75 o 
   1   1   7    19186.40    20367.08    377.73 o 
   2   1   7     9190.74     9884.27    282.50 o 
   3   1   7     5905.42     6097.01    238.63 o 
   4   1   7    23451.11    24737.15    470.63 o 
   5   1   7      767.84      940.27     92.65 o 
   6   1   7    17083.48    17920.07    440.03 o 
   7   1   7     2118.56     2550.60    193.29 o 
   8   1   7      276.89      213.20    154.95 o 
   9   1   7     2420.24     2425.88    220.20 o 
  10   1   7     1060.53     1117.59    103.34 o 
  11   1   7      712.03      730.02     72.50 o 
  12   1   7     2649.38     3029.21    287.17 o 
  13   1   7       42.24      278.32    198.33 o 
  14   1   7     1474.60     1435.60    132.46 o 
 -17   2   7       40.65     -104.82    184.56 o 
 -16   2   7      740.30      713.93     70.53 o 
 -15   2   7     1004.89     1113.90    101.74 o 
 -14   2   7      104.57     -155.20    177.93 o 
 -13   2   7     5924.89     7084.59    344.18 o 
 -12   2   7      503.40      423.93     56.65 o 
 -11   2   7    10882.88     9878.37    374.78 o 
 -10   2   7     3583.27     4760.83    251.41 o 
  -9   2   7     3023.25     3699.52    235.68 o 
  -8   2   7     1816.27     2370.09    194.15 o 
  -7   2   7     2173.44     1963.12    171.05 o 
  -6   2   7      590.98      875.64     76.19 o 
  -5   2   7    23374.40    23743.18    435.11 o 
  -4   2   7     2288.95     2995.79    175.59 o 
  -3   2   7    33270.07    36237.77    498.40 o 
  -2   2   7     1424.86     1781.38    136.52 o 
  -1   2   7     9840.77    10021.65    263.08 o 
   0   2   7     3265.53     3785.54    175.35 o 
   1   2   7     1448.94     1346.02    129.02 o 
   2   2   7     1334.50     1503.79    105.92 o 
   3   2   7    15602.18    17849.66    390.76 o 
   4   2   7      378.91      367.41     45.59 o 
   5   2   7    12968.53    12554.19    357.09 o 
   6   2   7      551.85      553.69     51.98 o 
   7   2   7     3704.48     3940.98    253.75 o 
   8   2   7      439.68      139.59    153.84 o 
   9   2   7       32.81     -160.36    160.36 o 
  10   2   7     1041.14     1077.40    103.71 o 
  11   2   7     2258.60     2294.15    180.02 o 
  12   2   7      129.68      186.41    137.26 o 
  13   2   7     1765.87     1576.05    152.49 o 
 -17   3   7     2136.60     2512.88    209.75 o 
 -16   3   7      644.02      789.62     78.64 o 
 -15   3   7     1646.06     1663.54    142.79 o 
 -14   3   7     1552.23     1839.87    160.23 o 
 -13   3   7        3.57       87.86     73.24 o 
 -12   3   7     2182.27     2218.46    197.84 o 
 -11   3   7     2399.09     2112.29    154.83 o 
 -10   3   7      496.50      505.28     52.10 o 
  -9   3   7    10909.63    12373.68    373.68 o 
  -8   3   7     3009.13     3401.29    218.48 o 
  -7   3   7     9962.19    11067.72    331.65 o 
  -6   3   7     7609.44     8322.23    284.22 o 
  -5   3   7      958.85     1003.31     89.21 o 
  -4   3   7      758.21      955.75     91.67 o 
  -3   3   7     2627.92     3326.71    170.80 o 
  -2   3   7       71.35       98.55    101.62 o 
  -1   3   7    17464.49    19596.02    368.51 o 
   0   3   7      421.98      513.76     46.20 o 
   1   3   7    16328.80    17420.32    360.77 o 
   2   3   7     3212.20     3310.36    185.79 o 
   3   3   7     3178.48     3612.77    206.81 o 
   4   3   7      118.86      197.96     39.57 o 
   5   3   7      783.15      947.64     87.74 o 
   6   3   7      135.88      177.93    131.73 o 
   7   3   7     3766.24     3580.94    237.77 o 
   8   3   7       50.31      -92.41    160.73 o 
   9   3   7     4100.46     4338.25    292.70 o 
  10   3   7       50.24       12.17    159.74 o 
  11   3   7     1643.05     1737.26    165.52 o 
  12   3   7      674.38      563.15     71.15 o 
  13   3   7       16.55      -18.68    193.66 o 
 -17   4   7       83.70      311.99    210.00 o 
 -16   4   7     3537.49     3878.43    319.12 o 
 -15   4   7      100.76       64.02    194.89 o 
 -14   4   7     2687.74     3093.48    284.71 o 
 -13   4   7     1367.12     1582.56    153.11 o 
 -12   4   7       26.62      153.72    148.93 o 
 -11   4   7     2934.20     2163.65    157.04 o 
 -10   4   7     7958.34     9154.37    337.43 o 
  -9   4   7     1301.73     1446.16    120.67 o 
  -8   4   7    19263.58    20798.26    463.13 o 
  -7   4   7     1813.60     1810.50    175.35 o 
  -6   4   7    28058.05    29122.46    502.82 o 
  -5   4   7     6951.21     7240.16    260.75 o 
  -4   4   7     1709.09     1896.27    163.06 o 
  -3   4   7     3386.20     4135.49    201.77 o 
  -2   4   7    13996.58    14645.34    333.25 o 
  -1   4   7     2408.61     2658.98    166.75 o 
   0   4   7    40063.16    41520.46    545.34 o 
   1   4   7     1013.95     1138.97     94.37 o 
   2   4   7    23586.17    26007.85    462.76 o 
   3   4   7     5478.98     6021.57    247.60 o 
   4   4   7     2090.96     2008.34    185.79 o 
   5   4   7     1875.06     1888.41    143.52 o 
   6   4   7     4452.12     4688.57    259.64 o 
   7   4   7      569.46      119.56    164.90 o 
   8   4   7    12054.41    10894.21    386.09 o 
   9   4   7       19.29     -174.98    174.98 o 
  10   4   7     4843.52     5017.77    311.99 o 
  11   4   7      808.28      836.44     83.43 o 
  12   4   7      427.80       19.41    229.54 o 
  13   4   7      436.27      382.28     74.22 o 
 -16   5   7      170.02      279.30    199.80 o 
 -15   5   7     2685.38     2572.23    204.23 o 
 -14   5   7       25.51       82.82     68.20 o 
 -13   5   7       64.80      -41.16    162.20 o 
 -12   5   7      166.31      -12.29    172.03 o 
 -11   5   7     6238.34     5036.08    298.35 o 
 -10   5   7      497.40      417.54     50.99 o 
  -9   5   7     7298.86     7716.56    327.60 o 
  -8   5   7      300.23      307.93     46.08 o 
  -7   5   7     5220.17     5704.42    259.40 o 
  -6   5   7      150.73      171.42     40.92 o 
  -5   5   7       92.21      -82.82    108.01 o 
  -4   5   7      590.02      678.66     63.16 o 
  -3   5   7     3851.76     4251.37    203.36 o 
  -2   5   7      886.46      970.62     94.62 o 
  -1   5   7    10262.96    10839.29    300.81 o 
   0   5   7       10.26       67.71    121.16 o 
   1   5   7     3833.34     4249.04    214.06 o 
   2   5   7      554.61      598.67     53.45 o 
   3   5   7     1504.63     1591.78    116.74 o 
   4   5   7      757.30      768.49     73.24 o 
   5   5   7       78.87       31.83    139.84 o 
   6   5   7      351.71      324.52     47.31 o 
   7   5   7     3848.89     3159.10    261.98 o 
   8   5   7        2.15       96.71    154.95 o 
   9   5   7     3252.92     3422.55    268.12 o 
  10   5   7      201.81       71.64    185.18 o 
  11   5   7     1122.96     1033.66     93.76 o 
  12   5   7       62.34     -200.42    217.74 o 
  13   5   7        4.08      145.98    184.81 o 
 -16   6   7     3028.47     2850.92    223.15 o 
 -15   6   7      130.68      152.74    200.05 o 
 -14   6   7     1685.70     2651.73    259.40 o 
 -13   6   7      426.04      524.08     63.90 o 
 -12   6   7      589.57      597.81     60.83 o 
 -11   6   7     2333.49     2472.20    173.63 o 
 -10   6   7    10154.93     7820.15    340.25 o 
  -9   6   7     2106.73     2122.86    194.89 o 
  -8   6   7    10779.86    12982.91    389.40 o 
  -7   6   7       77.29      136.52    143.15 o 
  -6   6   7     6623.20     6800.13    273.53 o 
  -5   6   7     2029.51     1963.73    126.81 o 
  -4   6   7      418.96      785.93     78.15 o 
  -3   6   7     7309.48     7591.84    270.21 o 
  -2   6   7     8929.78    10219.97    301.79 o 
  -1   6   7     9432.00    10380.95    305.85 o 
   0   6   7    16011.31    18191.14    396.90 o 
   1   6   7       91.95       95.48     41.41 o 
   2   6   7     6839.44     7961.58    285.33 o 
   3   6   7     3301.81     3916.28    220.08 o 
   4   6   7      349.66      367.16     47.06 o 
   5   6   7     3955.54     4274.47    259.64 o 
   6   6   7     2120.37     1852.77    142.05 o 
   7   6   7     1126.43      983.40     94.74 o 
   8   6   7     6135.51     6914.65    331.90 o 
   9   6   7       60.89      -53.82    168.84 o 
  10   6   7     2308.34     2277.93    183.21 o 
  11   6   7      474.49      686.16     69.80 o 
  12   6   7      352.46      256.08    212.21 o 
 -15   7   7     2330.12     2345.02    190.34 o 
 -14   7   7      717.74      948.38     89.95 o 
 -13   7   7      976.89     1168.70    112.19 o 
 -12   7   7      968.24     1201.14    113.05 o 
 -11   7   7      365.50      394.93     56.40 o 
 -10   7   7      240.78      186.04     51.24 o 
  -9   7   7     9058.79     8359.09    342.22 o 
  -8   7   7      231.14      131.36    159.99 o 
  -7   7   7    16098.99    18368.70    460.43 o 
  -6   7   7     1491.94     1824.26    133.94 o 
  -5   7   7     4428.58     5066.80    248.71 o 
  -4   7   7      261.04      299.09     41.78 o 
  -3   7   7      110.82       88.23    116.61 o 
  -2   7   7     1133.91     1611.44    111.08 o 
  -1   7   7    15382.99    16124.07    392.11 o 
   0   7   7      787.08     1118.08     85.65 o 
   1   7   7    21895.02    23635.91    478.25 o 
   2   7   7      541.79      646.71     61.69 o 
   3   7   7     5319.32     5724.94    275.13 o 
   4   7   7     1283.11     1180.25    117.72 o 
   5   7   7      369.68      190.71    162.32 o 
   6   7   7      841.13      760.50     70.41 o 
   7   7   7     4227.73     4854.09    291.22 o 
   8   7   7      413.52      464.73     62.05 o 
   9   7   7     4600.20     4846.47    301.18 o 
  10   7   7       27.61        0.00    178.91 o 
  11   7   7     1245.36     1366.05    132.83 o 
  12   7   7      398.11      338.78     71.15 o 
 -15   8   7     1280.39     1298.22    127.18 o 
 -14   8   7       18.33       67.83    202.01 o 
 -13   8   7     2519.02     2346.62    194.89 o 
 -12   8   7       11.71      178.17    167.48 o 
 -11   8   7     1719.55     2018.41    173.14 o 
 -10   8   7     1702.97     2120.89    198.57 o 
  -9   8   7       48.23       72.87    149.30 o 
  -8   8   7     2282.92     2071.86    199.68 o 
  -7   8   7     2670.94     2526.76    215.65 o 
  -6   8   7       78.89     -147.95    147.95 o 
  -5   8   7     4112.19     4572.70    244.16 o 
  -4   8   7      603.26      733.34     67.34 o 
  -3   8   7     2997.40     3382.00    206.19 o 
  -2   8   7      604.31      641.55     63.77 o 
  -1   8   7      533.85      544.72     51.98 o 
   0   8   7     2239.98     2505.63    216.02 o 
   1   8   7      757.18      854.01     72.74 o 
   2   8   7      636.56      760.99     70.41 o 
   3   8   7     2244.01     2290.59    204.72 o 
   4   8   7      275.81      165.64     50.01 o 
   5   8   7     2448.50     2532.91    234.33 o 
   6   8   7       54.38       62.67    135.29 o 
   7   8   7     1238.82     1488.56    148.07 o 
   8   8   7      604.30      361.76     62.30 o 
   9   8   7        1.32       30.60    122.39 o 
  10   8   7      358.98      326.00     66.97 o 
  11   8   7      407.01      366.06     71.64 o 
 -14   9   7     1585.42     1400.33    127.55 o 
 -13   9   7        1.43     -190.59    190.59 o 
 -12   9   7     4916.15     5301.25    360.40 o 
 -11   9   7      114.91      -89.70    194.76 o 
 -10   9   7     2630.68     3471.58    274.14 o 
  -9   9   7     2245.22     2232.47    164.90 o 
  -8   9   7      154.13      131.85     49.52 o 
  -7   9   7     1541.09     1712.32    167.36 o 
  -6   9   7     3535.56     2646.69    244.41 o 
  -5   9   7       73.52       78.27    134.68 o 
  -4   9   7    17887.84    13824.75    407.10 o 
  -3   9   7      318.30      313.46     50.13 o 
  -2   9   7    12699.96    10480.36    365.20 o 
  -1   9   7     1601.36     1738.37    125.58 o 
   0   9   7      338.35      185.79    148.32 o 
   1   9   7     1504.59     1690.57    130.74 o 
   2   9   7     3700.23     3778.65    232.36 o 
   3   9   7        5.81      -11.43    147.82 o 
   4   9   7     9121.04     8713.72    355.98 o 
   5   9   7      143.34      145.86    129.64 o 
   6   9   7     8090.41     9058.77    389.77 o 
   7   9   7      240.83      208.03    190.59 o 
   8   9   7      311.30      345.66     63.28 o 
   9   9   7      265.19      356.84     66.11 o 
  10   9   7      598.83      605.67     72.87 o 
  11   9   7       81.97      262.22    203.12 o 
 -13  10   7     2097.80     1698.43    153.84 o 
 -12  10   7      251.04      165.52    199.92 o 
 -11  10   7     1329.54     1480.57    126.93 o 
 -10  10   7        0.13       -1.72    166.26 o 
  -9  10   7        8.52     -125.46    147.70 o 
  -8  10   7      604.27      635.90     63.16 o 
  -7  10   7      507.20      558.36     58.24 o 
  -6  10   7     1306.23     1564.13    142.29 o 
  -5  10   7     3677.58     3402.77    241.58 o 
  -4  10   7      540.24      560.57     56.03 o 
  -3  10   7     6025.03     6109.42    294.17 o 
  -2  10   7       61.41      -44.73    143.03 o 
  -1  10   7      486.95      424.55     50.75 o 
   0  10   7     1091.34      886.45     80.61 o 
   1  10   7      609.27      506.63     57.38 o 
   2  10   7      667.10      724.13     70.66 o 
   3  10   7     1835.13     2327.58    162.94 o 
   4  10   7       21.07     -128.78    182.11 o 
   5  10   7     4100.35     4840.57    302.16 o 
   6  10   7      132.07      119.68    130.13 o 
   7  10   7     1396.38     1492.37    148.19 o 
   8  10   7      457.12      436.59     67.83 o 
   9  10   7       99.09      130.13    175.23 o 
  10  10   7       27.71       69.92    220.94 o 
 -12  11   7     2470.67     2053.92    192.06 o 
 -11  11   7        8.69       17.45    185.79 o 
 -10  11   7      261.22      336.20     63.04 o 
  -9  11   7      702.68      704.22     69.30 o 
  -8  11   7      587.21      608.74     62.67 o 
  -7  11   7     1193.92     1536.11    126.81 o 
  -6  11   7     2770.18     3199.53    289.87 o 
  -5  11   7      463.89      520.76     59.96 o 
  -4  11   7     4506.80     5322.51    288.27 o 
  -3  11   7        3.27      124.23    143.89 o 
  -2  11   7     1452.01     1671.03    140.21 o 
  -1  11   7      741.90      847.13     81.10 o 
   0  11   7      121.52      112.68    153.60 o 
   1  11   7     2494.35     2930.91    257.19 o 
   2  11   7     1587.00     2079.85    154.83 o 
   3  11   7      541.22      547.43     62.55 o 
   4  11   7     2237.84     2949.22    255.71 o 
   5  11   7        0.76     -175.96    187.88 o 
   6  11   7     2046.42     2670.90    185.30 o 
   7  11   7       81.84       45.10    182.23 o 
   8  11   7       17.00     -214.55    214.55 o 
   9  11   7      242.05      121.16    214.67 o 
 -11  12   7     2293.66     2330.89    214.79 o 
 -10  12   7      112.24      -83.68    209.75 o 
  -9  12   7      605.15      592.40     67.21 o 
  -8  12   7      902.32     1097.56    109.12 o 
  -7  12   7      524.54      601.00     65.62 o 
  -6  12   7      650.45      718.23     68.94 o 
  -5  12   7     3646.77     3767.35    282.50 o 
  -4  12   7      112.97      128.78     97.81 o 
  -3  12   7     5463.67     6437.02    327.96 o 
  -2  12   7       14.46       28.88    177.56 o 
  -1  12   7     2127.84     2354.49    171.29 o 
   0  12   7     1517.17     1707.16    155.93 o 
   1  12   7      318.66      193.29    192.43 o 
   2  12   7     1335.79     1421.83    133.57 o 
   3  12   7     3680.67     3922.18    302.28 o 
   4  12   7      164.79       16.10    195.13 o 
   5  12   7     3493.27     3717.95    314.08 o 
   6  12   7       29.33     -111.33    222.17 o 
   7  12   7      793.80      699.55     74.46 o 
   8  12   7      177.62      260.38    222.90 o 
 -10  13   7      225.75      264.93     67.21 o 
  -9  13   7      918.12     1116.72    102.85 o 
  -8  13   7       36.81      119.68     92.04 o 
  -7  13   7      528.88      523.83     68.81 o 
  -6  13   7      523.41      629.51     67.95 o 
  -5  13   7        8.42     -185.18    185.18 o 
  -4  13   7      384.43      402.31     63.04 o 
  -3  13   7      320.16      116.49     95.11 o 
  -2  13   7      312.52      119.56    139.47 o 
  -1  13   7      611.06      516.58     66.23 o 
   0  13   7       33.25      -58.24    179.03 o 
   1  13   7      683.20      779.30     75.08 o 
   2  13   7      538.91      501.10     66.60 o 
   3  13   7      126.18      -48.29    190.83 o 
   4  13   7      691.79      666.86     71.02 o 
   5  13   7        0.31      107.76    133.08 o 
   6  13   7      265.55      311.13     70.41 o 
  -8  14   7     2108.51     1971.96    164.04 o 
  -7  14   7      325.70      208.89    222.53 o 
  -6  14   7     1938.89     1864.94    185.42 o 
  -5  14   7      327.64      206.56    141.93 o 
  -4  14   7       22.07      -15.24    190.09 o 
  -3  14   7       44.61       81.35    179.53 o 
  -2  14   7     1220.21     1332.87    117.96 o 
  -1  14   7        8.45       33.67    163.67 o 
   0  14   7     2814.55     3717.71    278.08 o 
   1  14   7      110.56      197.10    187.64 o 
   2  14   7     1561.92     1987.32    151.26 o 
   3  14   7      255.61      254.36    188.87 o 
   4  14   7      227.23      228.19    230.64 o 
  -5  15   7      542.96      572.49     74.22 o 
  -4  15   7      386.05      487.34     68.57 o 
  -3  15   7      117.01     -156.18    211.72 o 
  -2  15   7      213.03       84.17    104.32 o 
  -1  15   7     1163.58     1342.58    123.49 o 
   0  15   7       10.40     -139.10    213.44 o 
   1  15   7     1151.16     1235.18    109.98 o 
 -16   0   8      204.47      274.14     60.95 o 
 -14   0   8     2667.61     3069.15    257.31 o 
 -12   0   8    13655.07    12104.45    421.72 o 
 -10   0   8     9574.22    11922.22    388.67 o 
  -8   0   8      608.03      933.64     86.14 o 
  -6   0   8     4744.14     6329.50    252.64 o 
  -4   0   8    26744.27    27459.78    479.47 o 
  -2   0   8    12268.99    13389.39    330.18 o 
   0   0   8     1538.49     1833.11    143.52 o 
   2   0   8      115.04     -121.53    121.53 o 
   4   0   8     4711.05     4768.57    232.00 o 
   6   0   8     7349.62     7799.38    312.60 o 
   8   0   8     1647.69     1658.74    146.10 o 
  10   0   8       70.32      -72.87    186.04 o 
  12   0   8      169.60      137.50    179.03 o 
 -17   1   8     1682.80     2275.72    207.91 o 
 -16   1   8      104.18     -196.73    196.73 o 
 -15   1   8       28.02      109.98    168.47 o 
 -14   1   8      355.87      146.23    188.37 o 
 -13   1   8     3505.55     3969.36    299.21 o 
 -12   1   8     1791.04     1607.63    159.50 o 
 -11   1   8    11468.68    10239.63    385.59 o 
 -10   1   8      263.85      401.08     50.99 o 
  -9   1   8    12269.00    14768.10    409.19 o 
  -8   1   8      803.02      906.72     83.68 o 
  -7   1   8     3361.55     4392.19    225.11 o 
  -6   1   8     2079.10     1952.67    181.74 o 
  -5   1   8     3854.46     4326.82    222.53 o 
  -4   1   8     8028.34     7685.35    273.90 o 
  -3   1   8    23923.40    24216.39    439.54 o 
  -2   1   8     4765.64     5167.43    223.76 o 
  -1   1   8    26659.10    28661.17    454.53 o 
   0   1   8     1151.85     1440.63    139.71 o 
   1   1   8     7901.74     8352.70    270.58 o 
   2   1   8     6388.14     7166.92    264.68 o 
   3   1   8      142.38       34.41    132.96 o 
   4   1   8     3633.64     3995.54    231.63 o 
   5   1   8    11607.71    12512.41    375.76 o 
   6   1   8     1129.59     1024.44     88.23 o 
   7   1   8     9511.15     9396.19    365.93 o 
   8   1   8      230.85      209.39    180.26 o 
   9   1   8     2735.56     3387.41    278.44 o 
  10   1   8     1314.75     1518.66    149.91 o 
  11   1   8        5.68      270.09    194.03 o 
  12   1   8      324.00      241.46    194.27 o 
  13   1   8     1203.23     1412.86    135.78 o 
 -17   2   8     1248.77     1599.76    147.45 o 
 -16   2   8      344.68      333.00     68.69 o 
 -15   2   8     1100.71     1198.19    108.26 o 
 -14   2   8       89.11      118.33    171.29 o 
 -13   2   8      628.28      807.19     72.62 o 
 -12   2   8     4779.41     5232.31    299.09 o 
 -11   2   8      367.13      299.09     54.80 o 
 -10   2   8    10891.91    11591.55    384.49 o 
  -9   2   8     6956.90     7806.02    324.52 o 
  -8   2   8     4773.31     4651.22    253.99 o 
  -7   2   8     5536.32     6976.21    276.85 o 
  -6   2   8      255.68      302.90     39.69 o 
  -5   2   8       79.85      104.94     37.85 o 
  -4   2   8     7933.07     8266.57    275.25 o 
  -3   2   8      198.47       96.58    120.54 o 
  -2   2   8    18915.79    19705.99    390.63 o 
  -1   2   8     4022.18     4558.32    198.45 o 
   0   2   8    15173.86    16164.62    356.10 o 
   1   2   8     6503.06     6800.37    259.03 o 
   2   2   8       73.64      103.71     81.47 o 
   3   2   8      119.03       97.20    126.20 o 
   4   2   8     2162.56     2516.69    196.24 o 
   5   2   8       14.00     -129.88    132.83 o 
   6   2   8     8657.99     8861.05    334.72 o 
   7   2   8       83.52       58.98    142.05 o 
   8   2   8     5282.42     5425.73    298.47 o 
   9   2   8      969.70      799.45     78.40 o 
  10   2   8      344.62      148.07    197.59 o 
  11   2   8      544.00      536.61     66.60 o 
  12   2   8      372.01      260.26    201.52 o 
  13   2   8       56.08      318.01    214.18 o 
 -16   3   8     2526.08     2611.92    203.73 o 
 -15   3   8      102.79      209.51    186.90 o 
 -14   3   8     2592.22     2662.91    244.04 o 
 -13   3   8     2031.77     2345.27    234.21 o 
 -12   3   8     1461.41     1617.21    151.39 o 
 -11   3   8     5769.49     5701.22    305.35 o 
 -10   3   8      571.67      468.17     53.82 o 
  -9   3   8     1224.94     1331.76    125.21 o 
  -8   3   8     9271.05     9889.18    338.53 o 
  -7   3   8     2784.36     2390.98    198.45 o 
  -6   3   8    12702.64    13818.61    370.36 o 
  -5   3   8     5934.32     5864.16    248.09 o 
  -4   3   8     3649.96     3896.86    213.20 o 
  -3   3   8     3462.27     3632.55    197.59 o 
  -2   3   8       18.73       64.63     72.25 o 
  -1   3   8     1615.62     1761.72    152.98 o 
   0   3   8     9412.82     9866.82    290.73 o 
   1   3   8     2239.55     2182.46    166.75 o 
   2   3   8    10907.09    12438.31    348.73 o 
   3   3   8     2841.35     2851.41    205.82 o 
   4   3   8     2563.73     2671.76    202.38 o 
   5   3   8      796.89      854.50     78.77 o 
   6   3   8      253.55      269.11     48.66 o 
   7   3   8      627.77      619.68     60.58 o 
   8   3   8     1235.78     1387.18    120.18 o 
   9   3   8      377.75      564.01     64.27 o 
  10   3   8     2726.67     2818.23    272.30 o 
  11   3   8      163.91       79.63    197.10 o 
  12   3   8     1082.27     1014.24     94.00 o 
 -16   4   8      124.15      209.88    193.53 o 
 -15   4   8     3640.24     3972.68    311.74 o 
 -14   4   8       46.15      -59.72    194.52 o 
 -13   4   8     3910.60     3901.16    294.54 o 
 -12   4   8      709.07      835.33     76.19 o 
 -11   4   8     1419.65     1220.93    113.54 o 
 -10   4   8     3193.27     2958.56    232.86 o 
  -9   4   8      335.42      331.53     48.91 o 
  -8   4   8      612.81      781.39     78.03 o 
  -7   4   8    17585.72    18609.30    442.73 o 
  -6   4   8        4.10     -127.43    141.56 o 
  -5   4   8    22447.60    23993.37    473.33 o 
  -4   4   8      536.92      533.79     50.63 o 
  -3   4   8     5917.76     6510.62    250.30 o 
  -2   4   8     4868.75     4638.56    220.32 o 
  -1   4   8      216.82      208.28     39.69 o 
   0   4   8     3216.58     3387.04    194.89 o 
   1   4   8    18707.26    20325.55    427.62 o 
   2   4   8        0.08      -86.51    121.53 o 
   3   4   8    15265.00    16398.33    412.87 o 
   4   4   8      557.66      499.13     51.24 o 
   5   4   8     6471.18     6591.11    307.32 o 
   6   4   8     1608.70     1568.43    138.12 o 
   7   4   8      202.90      261.73     53.82 o 
   8   4   8     1476.31     1650.76    149.67 o 
   9   4   8     3542.01     4134.88    287.41 o 
  10   4   8       10.51       17.33    188.87 o 
  11   4   8     3769.17     3699.27    293.07 o 
  12   4   8      182.00       86.02    206.68 o 
 -16   5   8     3684.93     4574.17    339.64 o 
 -15   5   8       24.64     -100.39    202.87 o 
 -14   5   8     3917.18     4680.59    308.92 o 
 -13   5   8       80.84      163.80    174.37 o 
 -12   5   8      241.44      212.95     56.03 o 
 -11   5   8       36.42     -102.24    161.22 o 
 -10   5   8     1742.39     1498.02    139.10 o 
  -9   5   8       42.35      135.54    137.26 o 
  -8   5   8    10691.82    12321.33    386.58 o 
  -7   5   8       71.31      129.64     93.76 o 
  -6   5   8    14163.31    15531.67    414.47 o 
  -5   5   8      479.41      566.10     56.52 o 
  -4   5   8      355.94      467.06     45.34 o 
  -3   5   8        9.27      -60.46    112.93 o 
  -2   5   8     3594.14     4198.29    218.11 o 
  -1   5   8      209.71      283.60     39.32 o 
   0   5   8     7359.04     7521.06    273.28 o 
   1   5   8      901.90      814.69     72.74 o 
   2   5   8     8054.40     8732.28    302.65 o 
   3   5   8       82.32       32.19     94.86 o 
   4   5   8     2402.06     2326.96    149.67 o 
   5   5   8      279.41      164.17    147.21 o 
   6   5   8       49.54       11.67    152.37 o 
   7   5   8      184.41      255.59     54.19 o 
   8   5   8     1316.29     1254.96    105.68 o 
   9   5   8       45.01      172.03    175.47 o 
  10   5   8     2158.44     2009.69    162.81 o 
  11   5   8       57.01     -210.12    210.12 o 
  12   5   8     1153.61     1068.43    105.18 o 
 -15   6   8     3963.54     3751.62    340.62 o 
 -14   6   8      209.71      273.16     63.53 o 
 -13   6   8     3386.26     4430.04    319.36 o 
 -12   6   8      150.50      -56.40    180.14 o 
 -11   6   8       20.30       94.00    147.82 o 
 -10   6   8     1941.73     1202.00    108.01 o 
  -9   6   8     3477.29     2375.62    204.23 o 
  -8   6   8     3061.98     2524.06    200.42 o 
  -7   6   8    17047.86    18849.89    467.43 o 
  -6   6   8     1100.70     1109.48     94.13 o 
  -5   6   8    10022.71    10893.47    352.66 o 
  -4   6   8       89.35      111.08    122.14 o 
  -3   6   8      420.60      450.60     42.52 o 
  -2   6   8     4928.67     5292.65    236.17 o 
  -1   6   8     2841.82     3194.49    204.96 o 
   0   6   8     7359.29     7622.56    278.94 o 
   1   6   8    12430.93    14055.15    381.17 o 
   2   6   8      368.63      360.40     47.31 o 
   3   6   8     8960.50     9904.05    340.99 o 
   4   6   8       37.68      -65.99    143.15 o 
   5   6   8     1723.99     2026.03    199.92 o 
   6   6   8     1110.74      954.65     90.07 o 
   7   6   8      337.68      348.49     56.65 o 
   8   6   8     1778.42     1774.50    157.41 o 
   9   6   8     2155.59     2464.09    179.28 o 
  10   6   8      310.41      227.57     65.37 o 
  11   6   8     2058.42     2015.59    198.82 o 
 -15   7   8        1.78      -34.65    208.28 o 
 -14   7   8     1997.70     2252.37    199.68 o 
 -13   7   8      462.20      461.78     67.83 o 
 -12   7   8     2451.34     2588.32    252.64 o 
 -11   7   8     2336.78     2616.71    247.11 o 
 -10   7   8       21.59       52.72    156.79 o 
  -9   7   8      907.01      823.78     75.20 o 
  -8   7   8     3681.25     2698.42    237.53 o 
  -7   7   8      122.89     -167.12    167.12 o 
  -6   7   8     9066.95     7364.51    313.22 o 
  -5   7   8     1136.68     1292.32     99.29 o 
  -4   7   8    11756.87    12636.64    381.66 o 
  -3   7   8     1851.36     1977.74    182.35 o 
  -2   7   8     1371.51     1629.75    115.63 o 
  -1   7   8     2779.28     2730.50    210.00 o 
   0   7   8     3339.02     4114.73    230.15 o 
   1   7   8       15.16     -156.92    156.92 o 
   2   7   8    13293.29    11772.43    381.29 o 
   3   7   8      309.28      236.30    167.48 o 
   4   7   8     6668.58     5873.99    289.13 o 
   5   7   8      355.47      203.98    150.77 o 
   6   7   8      591.56      680.26     66.97 o 
   7   7   8      969.26      940.02     89.21 o 
   8   7   8      779.44      732.36     70.04 o 
   9   7   8      402.60      318.01     65.00 o 
  10   7   8     2768.51     2502.31    201.15 o 
  11   7   8        1.47      -51.24    187.64 o 
 -14   8   8      289.52      323.29     68.20 o 
 -13   8   8      425.51      479.11     68.07 o 
 -12   8   8     3142.03     3052.32    293.31 o 
 -11   8   8       43.99       13.89    152.86 o 
 -10   8   8     4239.57     4687.59    305.48 o 
  -9   8   8     2858.94     3310.98    256.82 o 
  -8   8   8      708.24      628.28     58.74 o 
  -7   8   8     2491.47     1493.72    114.77 o 
  -6   8   8      947.39      772.91     74.59 o 
  -5   8   8      486.26      375.76     50.01 o 
  -4   8   8     6517.24     4455.47    268.49 o 
  -3   8   8       22.11      205.95    139.59 o 
  -2   8   8     6134.01     5250.75    271.44 o 
  -1   8   8     1378.13      951.33     88.60 o 
   0   8   8     1413.28     1136.39    100.39 o 
   1   8   8     3639.22     2839.24    232.36 o 
   2   8   8      209.78      145.00    141.56 o 
   3   8   8      419.91      354.63     52.59 o 
   4   8   8     1378.34     1191.56    112.31 o 
   5   8   8       14.88        0.00    159.50 o 
   6   8   8     1733.25     1924.41    155.44 o 
   7   8   8      145.17      182.72    162.94 o 
   8   8   8      904.35      987.70     92.04 o 
   9   8   8      604.64      561.80     65.00 o 
  10   8   8       71.79      -34.77    212.21 o 
 -14   9   8      384.29      -90.68    223.03 o 
 -13   9   8      505.09      448.39     72.62 o 
 -12   9   8      288.82       30.23    200.17 o 
 -11   9   8     3243.41     3211.44    275.99 o 
 -10   9   8      140.85       86.51     70.41 o 
  -9   9   8     4977.32     4980.66    306.71 o 
  -8   9   8     1786.21     1790.10    162.45 o 
  -7   9   8     2993.56     3343.29    239.61 o 
  -6   9   8      791.72      241.21    161.46 o 
  -5   9   8      485.20      311.13     54.19 o 
  -4   9   8      825.14      579.74     58.12 o 
  -3   9   8     9946.69     7275.79    309.16 o 
  -2   9   8       36.47     -153.48    153.48 o 
  -1   9   8    10617.78     6968.59    311.74 o 
   0   9   8     1300.91     1020.63     86.38 o 
   1   9   8     3643.18     2999.85    239.49 o 
   2   9   8     1282.30     1087.48     98.67 o 
   3   9   8       25.49      112.19    140.57 o 
   4   9   8      198.97      273.53     58.00 o 
   5   9   8     4765.92     5519.73    316.41 o 
   6   9   8       28.76     -186.53    186.53 o 
   7   9   8     3922.50     3678.51    304.49 o 
   8   9   8      194.97      154.09     65.13 o 
   9   9   8      885.66      824.27     80.24 o 
  10   9   8      478.62      476.89     69.92 o 
 -13  10   8       62.34       17.94    224.38 o 
 -12  10   8     1874.40     2125.44    180.02 o 
 -11  10   8      264.60      375.52     66.48 o 
 -10  10   8     2018.76     1956.73    169.20 o 
  -9  10   8      306.57      174.98    140.57 o 
  -8  10   8      623.96      692.42     62.05 o 
  -7  10   8       10.62     -136.76    159.99 o 
  -6  10   8       37.30     -131.36    172.89 o 
  -5  10   8      441.97      531.94     56.28 o 
  -4  10   8     4562.89     5278.39    291.84 o 
  -3  10   8      785.55      851.80     82.82 o 
  -2  10   8     3932.16     4273.37    273.41 o 
  -1  10   8      307.16      146.47    153.35 o 
   0  10   8     1187.55     1243.54    116.61 o 
   1  10   8      138.49      261.73     54.07 o 
   2  10   8       20.89      -52.35    155.93 o 
   3  10   8      622.06      684.93     64.14 o 
   4  10   8     1780.65     2158.62    175.23 o 
   5  10   8      193.37       13.39    184.69 o 
   6  10   8     2910.91     3052.07    282.38 o 
   7  10   8       39.74       76.55    179.65 o 
   8  10   8      647.18      655.68     70.90 o 
   9  10   8      166.62      155.07    204.59 o 
 -12  11   8      361.79      286.43    208.77 o 
 -11  11   8     3023.22     2989.52    216.88 o 
 -10  11   8       10.27      229.42    180.26 o 
  -9  11   8     1609.39     1482.90    134.06 o 
  -8  11   8      202.07      180.76    172.15 o 
  -7  11   8        4.92      -36.99    117.60 o 
  -6  11   8      546.78      182.23    206.56 o 
  -5  11   8     1826.07     2112.66    167.73 o 
  -4  11   8     1220.54     1534.76    127.79 o 
  -3  11   8     5230.02     5262.66    320.47 o 
  -2  11   8      682.18      849.22     77.78 o 
  -1  11   8     2404.81     2768.47    249.57 o 
   0  11   8      326.23      162.32    200.66 o 
   1  11   8       68.23       96.09    188.37 o 
   2  11   8      615.59      739.12     73.24 o 
   3  11   8      639.37      702.01     66.48 o 
   4  11   8      431.81      449.86     65.86 o 
   5  11   8     2911.84     2820.32    271.07 o 
   6  11   8      393.90      321.33    215.78 o 
   7  11   8     1058.85     1227.07    119.56 o 
   8  11   8        0.99      -17.33    198.08 o 
 -10  12   8     2333.16     2212.07    201.77 o 
  -9  12   8      279.64      -50.01    197.59 o 
  -8  12   8     1178.59     1231.00    112.19 o 
  -7  12   8      310.80      361.02     62.05 o 
  -6  12   8      118.82      121.40    162.45 o 
  -5  12   8      346.47      267.51    184.07 o 
  -4  12   8     1097.93     1320.95    125.09 o 
  -3  12   8      777.19      957.23     93.88 o 
  -2  12   8     4568.53     4343.41    311.87 o 
  -1  12   8        3.76       84.91    175.47 o 
   0  12   8     3079.64     3892.56    307.07 o 
   1  12   8      569.92      640.69     66.23 o 
   2  12   8       53.80       31.09    181.49 o 
   3  12   8      565.36      276.72    224.01 o 
   4  12   8     1269.02     1489.91    139.84 o 
   5  12   8      406.41      423.32     71.88 o 
   6  12   8     2006.28     1699.54    164.78 o 
  -9  13   8      309.48      177.19     74.71 o 
  -8  13   8     1707.49     1988.55    173.01 o 
  -7  13   8       45.95      183.21    186.28 o 
  -6  13   8      929.43      935.97     90.07 o 
  -5  13   8      160.30     -109.61    186.53 o 
  -4  13   8       94.43       30.23    197.59 o 
  -3  13   8      620.70      731.87     73.24 o 
  -2  13   8       85.81     -173.87    173.87 o 
  -1  13   8      890.43      849.71     83.19 o 
   0  13   8      905.26      937.69     92.53 o 
   1  13   8        2.46      113.17    179.03 o 
   2  13   8      762.53      784.58     76.80 o 
   3  13   8      375.48      413.98     67.34 o 
   4  13   8      296.03      237.53    211.35 o 
   5  13   8      411.33      176.45    227.33 o 
  -6  14   8      184.79      245.88    178.42 o 
  -5  14   8     2032.83     1995.92    184.81 o 
  -4  14   8      422.04      339.51     70.66 o 
  -3  14   8      545.24      458.34     69.43 o 
  -2  14   8      469.86      386.45     71.39 o 
  -1  14   8      105.00     -203.12    203.12 o 
   0  14   8       44.66      220.32    187.27 o 
   1  14   8     1363.80     1471.11    141.56 o 
   2  14   8      285.85      244.65     73.24 o 
 -15   0   9     1102.93     1263.32    116.49 o 
 -13   0   9      818.14      871.09     84.17 o 
 -11   0   9     8437.74     6576.61    324.15 o 
  -9   0   9    21134.00    26460.65    563.03 o 
  -7   0   9     8048.64    10135.43    345.90 o 
  -5   0   9     2324.32     2808.03    206.56 o 
  -3   0   9    10353.16    10714.69    323.54 o 
  -1   0   9    15685.43    16763.04    380.80 o 
   1   0   9    12073.48    13058.97    372.32 o 
   3   0   9      119.81      115.38     77.66 o 
   5   0   9     4806.74     4631.80    265.79 o 
   7   0   9     5147.31     5124.67    300.56 o 
   9   0   9     2447.77     2207.65    173.38 o 
  11   0   9      709.44      731.99     74.34 o 
 -16   1   9     2925.38     3480.55    309.66 o 
 -15   1   9        6.87      -51.24    198.82 o 
 -14   1   9      234.09      238.51     62.18 o 
 -13   1   9      564.20      553.69     61.44 o 
 -12   1   9      455.18      537.96     58.37 o 
 -11   1   9     1028.06      666.74     63.16 o 
 -10   1   9     7298.26     5202.21    283.85 o 
  -9   1   9      173.54      146.10    158.64 o 
  -8   1   9    14234.19    16758.37    445.68 o 
  -7   1   9      731.38      707.54     69.18 o 
  -6   1   9     6360.55     7159.30    281.27 o 
  -5   1   9      123.22       20.03    123.12 o 
  -4   1   9        9.64      128.16     41.29 o 
  -3   1   9     5582.20     6104.02    251.53 o 
  -2   1   9     6010.84     6294.23    249.69 o 
  -1   1   9     2751.10     2739.83    175.59 o 
   0   1   9    18551.97    19363.28    414.10 o 
   1   1   9      703.17      769.59     65.74 o 
   2   1   9    15630.52    17027.11    419.63 o 
   3   1   9      280.31      321.57     49.64 o 
   4   1   9       43.88       -9.83    133.82 o 
   5   1   9     2805.53     2620.27    213.69 o 
   6   1   9     3101.63     3088.57    254.11 o 
   7   1   9     1162.35     1198.19    102.85 o 
   8   1   9     5332.28     6224.07    334.85 o 
   9   1   9        9.25       43.25    178.67 o 
  10   1   9     3226.73     3453.15    314.69 o 
  11   1   9      268.50      138.24    211.11 o 
  12   1   9       58.84      -54.44    188.99 o 
 -16   2   9      595.20      690.09     76.06 o 
 -15   2   9      906.69     1040.05    100.88 o 
 -14   2   9     2742.29     2917.76    204.35 o 
 -13   2   9        9.94      -86.26    178.05 o 
 -12   2   9     3627.51     4481.65    289.13 o 
 -11   2   9     1596.82     1045.70     95.23 o 
 -10   2   9       83.36       97.69    106.41 o 
  -9   2   9     6055.00     4344.88    274.63 o 
  -8   2   9     4719.16     5116.44    273.04 o 
  -7   2   9     8121.94     8806.37    328.46 o 
  -6   2   9     3910.15     4874.12    242.81 o 
  -5   2   9     1297.74     1162.68     93.27 o 
  -4   2   9     5262.66     5501.30    245.14 o 
  -3   2   9      471.27      507.24     50.50 o 
  -2   2   9       62.43      -91.91    126.93 o 
  -1   2   9    13341.31    14042.86    349.96 o 
   0   2   9     3505.37     3270.92    210.74 o 
   1   2   9    12343.08    13611.07    371.46 o 
   2   2   9     2399.17     2335.81    204.23 o 
   3   2   9     2429.13     2554.16    204.96 o 
   4   2   9     1971.43     2147.56    200.17 o 
   5   2   9      215.95      190.46    154.09 o 
   6   2   9      522.47      492.01     55.79 o 
   7   2   9     4106.36     4141.52    280.41 o 
   8   2   9      197.33      121.53    195.62 o 
   9   2   9     3207.58     3649.39    283.97 o 
  10   2   9      631.47      533.91     71.64 o 
  11   2   9      812.65      625.21     78.64 o 
  12   2   9      428.52       18.55    257.92 o 
 -16   3   9      969.19      968.66     90.44 o 
 -15   3   9     1536.88     1583.05    149.79 o 
 -14   3   9       88.71       64.39    192.55 o 
 -13   3   9     4398.74     5190.53    334.23 o 
 -12   3   9     1555.98     1544.34    138.85 o 
 -11   3   9     3645.96     3840.58    274.39 o 
 -10   3   9     6015.18     3719.92    267.63 o 
  -9   3   9       39.03     -159.74    159.74 o 
  -8   3   9     3283.47     3237.86    246.62 o 
  -7   3   9     2787.05     2763.55    216.64 o 
  -6   3   9      119.09      107.64    138.48 o 
  -5   3   9     9593.57    10556.91    337.30 o 
  -4   3   9     3722.20     3842.06    221.55 o 
  -3   3   9     8154.15     8698.49    297.37 o 
  -2   3   9    11747.66    12676.70    346.03 o 
  -1   3   9      564.22      667.11     61.81 o 
   0   3   9     5792.94     6175.53    258.91 o 
   1   3   9     2399.81     2346.74    187.51 o 
   2   3   9       41.63     -136.03    136.03 o 
   3   3   9     5269.24     6435.54    287.41 o 
   4   3   9     1218.36     1028.13    101.62 o 
   5   3   9     5616.50     4993.93    261.86 o 
   6   3   9     1628.56     1249.80    113.91 o 
   7   3   9      624.48      634.18     61.19 o 
   8   3   9     1660.54     1622.25    152.25 o 
   9   3   9      181.33       27.16    208.40 o 
  10   3   9      129.58       63.41    187.64 o 
  11   3   9     1106.62     1031.94     93.51 o 
 -16   4   9      439.10      518.67     75.82 o 
 -15   4   9      312.24      364.46     71.64 o 
 -14   4   9     2285.08     2929.56    269.35 o 
 -13   4   9      189.55      215.41     61.81 o 
 -12   4   9     3792.34     3906.94    294.05 o 
 -11   4   9       81.41     -120.91    166.13 o 
 -10   4   9     3442.48     1991.26    147.95 o 
  -9   4   9      869.54      434.62     52.96 o 
  -8   4   9       63.89       86.14     68.57 o 
  -7   4   9     1889.22     1928.34    134.80 o 
  -6   4   9     5518.33     5640.52    276.85 o 
  -5   4   9     1058.53     1080.60     94.99 o 
  -4   4   9    11176.69    12199.43    351.56 o 
  -3   4   9       13.60      -54.07    118.70 o 
  -2   4   9    10533.54    10439.07    329.07 o 
  -1   4   9     3329.38     3847.96    206.19 o 
   0   4   9     1105.07     1064.50     91.42 o 
   1   4   9     2290.19     2467.90    199.31 o 
   2   4   9     3428.79     3960.88    228.43 o 
   3   4   9      283.17      -20.89    146.10 o 
   4   4   9    11527.17     9601.65    355.61 o 
   5   4   9        7.54      165.15    148.32 o 
   6   4   9     5021.00     5359.25    300.81 o 
   7   4   9     1033.72      980.21     85.16 o 
   8   4   9      441.66      269.11    196.73 o 
   9   4   9      487.43      496.19     64.63 o 
  10   4   9      518.38      531.33     71.27 o 
  11   4   9       23.15       85.65    186.16 o 
 -15   5   9     3174.54     4176.54    329.32 o 
 -14   5   9       16.14      196.61    137.50 o 
 -13   5   9     5105.25     5076.63    354.26 o 
 -12   5   9      193.81      283.48     61.81 o 
 -11   5   9     2868.59     3290.46    271.69 o 
 -10   5   9      263.73      156.92    151.88 o 
  -9   5   9      180.89      229.42     48.78 o 
  -8   5   9       10.61      -10.08    138.12 o 
  -7   5   9    11230.01    10356.00    363.97 o 
  -6   5   9      204.79      210.00    147.82 o 
  -5   5   9    17127.63    17294.86    434.50 o 
  -4   5   9      624.01      974.31     95.23 o 
  -3   5   9     3208.77     3865.53    227.57 o 
  -2   5   9      296.53      192.92    132.83 o 
  -1   5   9        9.91       91.54    114.52 o 
   0   5   9        6.69       83.31    118.95 o 
   1   5   9     5570.74     6186.96    281.39 o 
   2   5   9      304.00      270.83     48.78 o 
   3   5   9     9905.79     9561.71    347.62 o 
   4   5   9       13.95      184.32    150.40 o 
   5   5   9     3432.04     2742.54    233.59 o 
   6   5   9        0.84       12.90    154.83 o 
   7   5   9      161.04      221.92     53.21 o 
   8   5   9       68.21      -44.36    161.34 o 
   9   5   9      311.55      247.36    176.21 o 
  10   5   9        3.92       67.21    188.62 o 
  11   5   9     1173.64     1123.61    106.90 o 
 -15   6   9      205.15     -196.24    220.57 o 
 -14   6   9     3857.79     4367.24    327.23 o 
 -13   6   9      126.59     -217.13    217.13 o 
 -12   6   9     4807.44     5420.69    327.96 o 
 -11   6   9       64.57      114.40    174.61 o 
 -10   6   9     1832.23     1926.25    167.85 o 
  -9   6   9      162.78      247.36     45.96 o 
  -8   6   9      985.54      840.12     78.27 o 
  -7   6   9      837.26      637.62     58.24 o 
  -6   6   9    11956.79    11240.98    376.26 o 
  -5   6   9     2146.89     2030.82    138.73 o 
  -4   6   9    12015.62    13467.30    387.07 o 
  -3   6   9      308.44      317.64     46.08 o 
  -2   6   9     3769.75     4181.21    245.51 o 
  -1   6   9     1052.17      924.42     90.56 o 
   0   6   9       55.21       39.81    128.65 o 
   1   6   9     1725.94     1772.53    135.29 o 
   2   6   9     6440.01     6334.05    290.36 o 
   3   6   9     2521.78     2085.87    154.34 o 
   4   6   9     7424.01     7317.20    320.59 o 
   5   6   9      526.37      127.30    179.16 o 
   6   6   9     2143.27     2630.47    239.37 o 
   7   6   9      193.37      154.83    191.45 o 
   8   6   9        6.85     -118.33    181.37 o 
   9   6   9      804.85      864.95     80.61 o 
  10   6   9      682.80      826.12     77.91 o 
 -14   7   9       35.15      -36.13    199.80 o 
 -13   7   9     2354.40     2670.16    197.96 o 
 -12   7   9      857.70     1010.93     94.62 o 
 -11   7   9     2486.20     2561.05    233.84 o 
 -10   7   9     2812.44     2996.04    280.66 o 
  -9   7   9      394.92      332.02     57.75 o 
  -8   7   9     1201.33     1261.35    119.44 o 
  -7   7   9      246.94      118.95    168.10 o 
  -6   7   9       29.92       46.94    150.90 o 
  -5   7   9     5768.29     5131.43    284.47 o 
  -4   7   9      494.27      465.83     54.56 o 
  -3   7   9     8137.52     7471.54    315.43 o 
  -2   7   9     2613.94     2302.26    208.77 o 
  -1   7   9     3165.65     2437.55    220.32 o 
   0   7   9     1944.36     1738.62    141.93 o 
   1   7   9      331.72      411.64     49.64 o 
   2   7   9      291.10      187.51     51.36 o 
   3   7   9     3690.06     3790.57    266.16 o 
   4   7   9       12.69      -49.27    147.95 o 
   5   7   9     4544.84     4904.84    311.74 o 
   6   7   9      205.50      200.78     59.96 o 
   7   7   9     1416.60     1554.42    131.60 o 
   8   7   9      822.23      837.30     77.54 o 
   9   7   9      146.62     -198.70    198.70 o 
  10   7   9      285.11      -50.87    201.28 o 
 -14   8   9     1582.82     2109.83    191.69 o 
 -13   8   9       22.41     -153.97    185.06 o 
 -12   8   9     1741.22     1589.81    146.72 o 
 -11   8   9     2863.26     2859.64    196.11 o 
 -10   8   9        8.50       72.01    170.80 o 
  -9   8   9     5577.78     5459.52    321.21 o 
  -8   8   9     1437.78     1296.87    106.41 o 
  -7   8   9     2898.00     3178.76    253.38 o 
  -6   8   9     3098.05     2287.76    157.29 o 
  -5   8   9       49.77     -159.62    159.62 o 
  -4   8   9     3647.07     3347.35    246.37 o 
  -3   8   9     2802.05     2444.19    210.37 o 
  -2   8   9      147.09      139.10     50.01 o 
  -1   8   9     5442.89     4240.93    266.40 o 
   0   8   9     2055.71     1757.79    148.81 o 
   1   8   9     2890.63     2447.38    226.59 o 
   2   8   9     2312.91     2795.25    242.07 o 
   3   8   9       72.60        0.00    148.44 o 
   4   8   9     1130.93     1183.08    112.19 o 
   5   8   9      338.12      384.12     59.47 o 
   6   8   9      303.99      200.91    178.91 o 
   7   8   9     1304.94     1523.95    130.25 o 
   8   8   9      105.47      128.90    113.79 o 
   9   8   9      720.10      795.64     79.38 o 
 -13   9   9      781.67     1000.24    100.02 o 
 -12   9   9       29.35     -101.38    206.93 o 
 -11   9   9      741.53      703.61     68.94 o 
 -10   9   9     1745.99     1650.39    144.63 o 
  -9   9   9       18.36      -88.60    185.79 o 
  -8   9   9     5235.07     6135.84    328.58 o 
  -7   9   9      397.99      239.98    177.56 o 
  -6   9   9     2848.62     2951.68    238.02 o 
  -5   9   9     1954.43     2337.16    233.22 o 
  -4   9   9       43.75       25.56    154.70 o 
  -3   9   9     1302.17     1306.08    102.85 o 
  -2   9   9     1007.99     1000.60     94.99 o 
  -1   9   9        4.97     -160.73    160.73 o 
   0   9   9     6338.36     6753.43    329.32 o 
   1   9   9      917.14      908.20     87.61 o 
   2   9   9     4654.41     4559.55    301.18 o 
   3   9   9      752.15      792.20     73.97 o 
   4   9   9      146.89      168.10    187.88 o 
   5   9   9      432.18      280.78    215.28 o 
   6   9   9      649.58      741.45     73.85 o 
   7   9   9       48.68      -62.79    171.17 o 
   8   9   9     1675.42     2051.22    196.11 o 
 -12  10   9        0.77     -218.36    218.36 o 
 -11  10   9     1419.20     1541.15    142.91 o 
 -10  10   9      200.30      110.96    139.10 o 
  -9  10   9     3503.07     3644.10    296.26 o 
  -8  10   9      249.17      255.83     63.90 o 
  -7  10   9     2128.17     2286.78    174.61 o 
  -6  10   9       55.83       42.39    157.29 o 
  -5  10   9      293.99       96.83    175.72 o 
  -4  10   9       18.81       37.97    157.29 o 
  -3  10   9     1537.36     1626.92    145.98 o 
  -2  10   9      264.73      384.12     54.19 o 
  -1  10   9     2797.20     3155.41    256.45 o 
   0  10   9      236.57      240.72    183.34 o 
   1  10   9     2757.86     3116.83    278.08 o 
   2  10   9        8.28      111.45    161.22 o 
   3  10   9       63.99      -15.24    168.47 o 
   4  10   9      173.75        0.98    185.92 o 
   5  10   9      636.47      638.36     68.57 o 
   6  10   9       59.06     -212.83    212.83 o 
   7  10   9     1079.34     1105.54    108.99 o 
 -11  11   9      137.95       54.31    187.02 o 
 -10  11   9     2968.06     2949.34    207.54 o 
  -9  11   9       50.76       33.67    185.06 o 
  -8  11   9     4080.68     3925.62    317.52 o 
  -7  11   9      105.03      -15.24    193.41 o 
  -6  11   9      402.98      119.68    175.59 o 
  -5  11   9       54.48       -1.72    163.43 o 
  -4  11   9     1116.58     1047.30    100.39 o 
  -3  11   9     1092.95     1109.97     93.39 o 
  -2  11   9     2988.69     3039.41    270.70 o 
  -1  11   9      531.83      592.40     64.88 o 
   0  11   9     3466.40     3651.97    292.70 o 
   1  11   9       24.46       45.59    172.77 o 
   2  11   9      752.83      773.65     76.43 o 
   3  11   9        8.83     -156.30    156.30 o 
   4  11   9      309.34      192.67    190.46 o 
   5  11   9      578.18      479.60     71.64 o 
   6  11   9      774.66      664.53     76.43 o 
  -9  12   9     1407.27     1262.34    111.82 o 
  -8  12   9       91.83      256.45     63.90 o 
  -7  12   9     1699.69     1802.27    174.98 o 
  -6  12   9       78.53      137.50    140.08 o 
  -5  12   9      328.48      302.77     62.42 o 
  -4  12   9      484.87      485.13     66.35 o 
  -3  12   9      168.79      141.80     60.33 o 
  -2  12   9      437.36      511.18     64.51 o 
  -1  12   9     2042.48     2078.01    183.70 o 
   0  12   9        1.42       -1.11    193.41 o 
   1  12   9     2071.63     2670.65    265.05 o 
   2  12   9       79.77       17.08    193.04 o 
   3  12   9      322.42      296.63    228.31 o 
   4  12   9      335.31      405.75     67.46 o 
   5  12   9       32.44      103.10     77.41 o 
  -7  13   9     1326.00     1452.68    130.99 o 
  -6  13   9       21.20     -173.75    173.75 o 
  -5  13   9     1596.37     1450.96    144.87 o 
  -4  13   9      171.79      165.76    213.56 o 
  -3  13   9      689.15      667.97     70.16 o 
  -2  13   9      997.93     1038.82     91.30 o 
  -1  13   9        2.12     -175.47    175.47 o 
   0  13   9      570.43      755.58     74.46 o 
   1  13   9      556.83      506.38     71.52 o 
   2  13   9       18.41      243.30    190.34 o 
   3  13   9      732.18      594.37     77.54 o 
  -3  14   9      480.32      652.86     72.62 o 
  -2  14   9     1019.64     1094.48    109.12 o 
  -1  14   9      682.22      773.52     79.13 o 
 -16   0  10     4620.33     4961.24    389.04 o 
 -14   0  10     4178.00     3829.77    313.71 o 
 -12   0  10      827.01      961.65     95.35 o 
 -10   0  10     4151.24     4272.51    289.63 o 
  -8   0  10    26070.73    29130.45    607.51 o 
  -6   0  10    14855.20    17557.33    456.50 o 
  -4   0  10      447.71      440.40     47.31 o 
  -2   0  10     4468.29     4765.86    242.93 o 
   0   0  10    20713.54    20502.86    453.55 o 
   2   0  10    13685.88    14339.49    417.30 o 
   4   0  10      683.76      508.10     54.19 o 
   6   0  10      735.95      928.84     87.98 o 
   8   0  10     2174.37     1834.22    144.51 o 
  10   0  10     3080.09     2392.82    207.54 o 
 -16   1  10       96.10      273.16     70.04 o 
 -15   1  10     2522.39     2797.96    216.27 o 
 -14   1  10        6.47     -179.03    179.03 o 
 -13   1  10     2106.77     2113.64    181.00 o 
 -12   1  10      196.84      286.55     56.28 o 
 -11   1  10       64.53       13.52    114.52 o 
 -10   1  10       79.32     -130.99    173.87 o 
  -9   1  10     4707.95     4884.57    286.80 o 
  -8   1  10      606.01      622.26     62.18 o 
  -7   1  10    12173.29    14422.19    419.51 o 
  -6   1  10     1160.33     1076.67    100.52 o 
  -5   1  10     6772.52     6942.91    290.98 o 
  -4   1  10       82.05       59.23    136.76 o 
  -3   1  10      585.48      540.55     50.87 o 
  -2   1  10      172.32       27.03    136.15 o 
  -1   1  10     1665.66     1904.75    156.06 o 
   0   1  10     1007.53     1214.78    118.70 o 
   1   1  10    14305.69    15613.26    417.91 o 
   2   1  10     1237.74     1533.41    127.43 o 
   3   1  10     5357.24     5268.81    278.08 o 
   4   1  10        6.23        1.11    166.13 o 
   5   1  10     1222.37     1261.23    112.07 o 
   6   1  10      873.49     1003.43     95.35 o 
   7   1  10      318.90      390.26     58.12 o 
   8   1  10      405.33      359.18     65.13 o 
   9   1  10     2285.98     2240.33    189.36 o 
  10   1  10       79.40       34.53    208.65 o 
  11   1  10     1685.97     1465.70    144.14 o 
 -16   2  10     1843.02     2165.13    198.94 o 
 -15   2  10       64.56      103.83    189.60 o 
 -14   2  10     1799.84     2008.09    180.14 o 
 -13   2  10     3070.48     3636.24    283.48 o 
 -12   2  10      186.63      219.34    161.46 o 
 -11   2  10     4557.56     5841.30    310.52 o 
 -10   2  10      263.46      370.36     55.05 o 
  -9   2  10      858.73     1028.74     93.02 o 
  -8   2  10     5103.44     4331.73    277.34 o 
  -7   2  10       45.68       55.54    146.10 o 
  -6   2  10     8261.87     8487.99    335.58 o 
  -5   2  10     7334.50     6915.88    308.67 o 
  -4   2  10     2543.30     2656.65    211.23 o 
  -3   2  10     8961.47     9391.40    326.12 o 
  -2   2  10       94.24       74.22    122.26 o 
  -1   2  10      756.73      765.05     71.64 o 
   0   2  10     5089.48     5594.56    256.94 o 
   1   2  10      223.99      193.29     47.92 o 
   2   2  10     6094.05     6841.66    290.24 o 
   3   2  10     1888.39     2080.34    199.56 o 
   4   2  10     2926.73     2676.06    243.67 o 
   5   2  10     3174.97     2755.81    245.27 o 
   6   2  10        1.41     -176.95    176.95 o 
   7   2  10      803.10      672.15     65.86 o 
   8   2  10      716.30      901.07     89.82 o 
   9   2  10        4.43       -0.98    185.06 o 
  10   2  10     1577.81     1255.58    118.70 o 
  11   2  10       72.02      148.19    194.27 o 
 -15   3  10     2252.06     2666.35    214.06 o 
 -14   3  10      736.24      825.01     78.15 o 
 -13   3  10      832.00     1060.94     99.53 o 
 -12   3  10     4214.98     4190.05    300.19 o 
 -11   3  10      420.54      446.17     60.46 o 
 -10   3  10     3909.68     4467.88    287.54 o 
  -9   3  10     3764.25     2977.97    243.42 o 
  -8   3  10     1869.06     1901.18    149.91 o 
  -7   3  10    10008.36     9323.45    354.75 o 
  -6   3  10      678.82      996.92     94.25 o 
  -5   3  10     4162.04     4700.25    259.89 o 
  -4   3  10     8215.90     8596.99    316.17 o 
  -3   3  10     1109.14     1129.63     95.97 o 
  -2   3  10     8099.13     8179.32    309.16 o 
  -1   3  10     7956.17     8262.27    302.65 o 
   0   3  10     2446.81     2456.60    146.23 o 
   1   3  10     6386.88     6621.46    298.10 o 
   2   3  10      159.56       31.21    149.91 o 
   3   3  10     1105.20      998.02     97.69 o 
   4   3  10     2774.68     3166.10    244.28 o 
   5   3  10       29.48      128.41    161.22 o 
   6   3  10     3121.38     3570.62    258.29 o 
   7   3  10     1522.37     1455.13    125.46 o 
   8   3  10      903.05      829.68     77.41 o 
   9   3  10      879.00      586.75     74.10 o 
  10   3  10       20.65     -217.86    217.86 o 
 -15   4  10       83.48      204.84     63.77 o 
 -14   4  10      577.81      594.12     71.76 o 
 -13   4  10     1178.60     1100.50    106.41 o 
 -12   4  10       89.67      211.11    183.21 o 
 -11   4  10     3772.20     4206.40    282.38 o 
 -10   4  10       27.06      108.26    141.80 o 
  -9   4  10     3605.92     3753.22    269.97 o 
  -8   4  10      294.40      121.77    138.85 o 
  -7   4  10      674.95      497.17     54.07 o 
  -6   4  10     1866.64     1542.01    130.74 o 
  -5   4  10     1392.40     1267.25    104.94 o 
  -4   4  10     1182.39     1274.62    113.54 o 
  -3   4  10     5361.84     5601.20    275.13 o 
  -2   4  10        6.53       60.09     55.79 o 
  -1   4  10     9930.29    11094.50    349.71 o 
   0   4  10      162.77      229.29     48.05 o 
   1   4  10     2103.57     2050.11    138.48 o 
   2   4  10      736.27      742.07     68.44 o 
   3   4  10      546.01      547.06     58.00 o 
   4   4  10      786.14     1012.28    100.02 o 
   5   4  10     2837.02     3229.14    257.80 o 
   6   4  10       11.24       97.69    151.02 o 
   7   4  10     2830.88     3356.69    274.76 o 
   8   4  10      149.45      130.01     62.91 o 
   9   4  10      935.23      988.81     93.63 o 
  10   4  10      167.76      223.52     64.14 o 
 -15   5  10        2.34      164.66    130.62 o 
 -14   5  10     1702.02     1909.54    157.41 o 
 -13   5  10        7.12      228.68    171.91 o 
 -12   5  10     6344.15     7163.60    388.30 o 
 -11   5  10       53.55      219.09    162.08 o 
 -10   5  10     7468.78     8623.16    368.02 o 
  -9   5  10       51.81      224.25    157.16 o 
  -8   5  10      787.41      488.81     54.31 o 
  -7   5  10      263.96       71.52    140.21 o 
  -6   5  10     5508.54     4157.49    246.86 o 
  -5   5  10        9.52      131.48    138.73 o 
  -4   5  10    12154.71    11015.86    369.01 o 
  -3   5  10       27.56     -153.72    153.72 o 
  -2   5  10    10802.81     9480.61    340.01 o 
  -1   5  10      412.38      303.51     48.41 o 
   0   5  10     2362.04     2529.96    196.85 o 
   1   5  10      156.76      110.22    150.53 o 
   2   5  10     2492.96     2441.73    233.35 o 
   3   5  10        0.42     -160.48    160.48 o 
   4   5  10     5610.87     6338.72    328.95 o 
   5   5  10        8.04     -156.67    156.67 o 
   6   5  10     3099.44     3132.92    275.74 o 
   7   5  10        0.70      105.92    175.10 o 
   8   5  10      851.56      746.37     72.38 o 
   9   5  10        0.44      150.40    166.26 o 
  10   5  10        5.91      -88.84    185.42 o 
 -14   6  10       11.31       33.91    175.72 o 
 -13   6  10     2153.96     2118.19    189.73 o 
 -12   6  10        2.76     -158.76    206.93 o 
 -11   6  10     6237.81     6840.80    380.80 o 
 -10   6  10       78.71      214.79    172.77 o 
  -9   6  10     4003.42     4154.17    276.36 o 
  -8   6  10       83.56       52.47    153.84 o 
  -7   6  10        5.79      -75.69    132.46 o 
  -6   6  10      505.70       34.77    155.81 o 
  -5   6  10     4441.87     3606.87    231.75 o 
  -4   6  10     1103.20      781.39     78.03 o 
  -3   6  10     9221.97     7573.28    323.29 o 
  -2   6  10      810.62      767.87     74.46 o 
  -1   6  10     6513.44     4703.93    274.51 o 
   0   6  10        8.86     -130.50    130.50 o 
   1   6  10      384.46      312.73     51.98 o 
   2   6  10      358.04      262.10     52.59 o 
   3   6  10     2262.53     2234.43    211.23 o 
   4   6  10     1300.45     1541.39    149.30 o 
   5   6  10     4186.67     3884.70    302.28 o 
   6   6  10      643.32      746.98     72.62 o 
   7   6  10     2229.52     2008.95    183.21 o 
   8   6  10       23.97       81.59    188.62 o 
   9   6  10      293.89      134.06    226.83 o 
 -14   7  10      408.35      200.66    231.38 o 
 -13   7  10      112.97      -35.76    210.49 o 
 -12   7  10     1688.10     1635.89    145.37 o 
 -11   7  10      409.16      478.98     67.95 o 
 -10   7  10     1596.56     1861.00    173.63 o 
  -9   7  10     1139.15     1214.17    107.27 o 
  -8   7  10      870.14     1034.03     93.63 o 
  -7   7  10     2358.21     2244.88    157.53 o 
  -6   7  10       12.03      -74.10    152.86 o 
  -5   7  10     1230.15      805.96     73.73 o 
  -4   7  10     2296.31     2007.84    194.89 o 
  -3   7  10       73.49     -162.81    162.81 o 
  -2   7  10     3326.71     2318.73    222.78 o 
  -1   7  10     1159.80      737.52     73.36 o 
   0   7  10     2086.15     1561.30    138.48 o 
   1   7  10     1810.13     1797.35    157.41 o 
   2   7  10      128.04      150.65     52.84 o 
   3   7  10      881.45      960.05     84.17 o 
   4   7  10     1287.06     1636.87    153.48 o 
   5   7  10      205.02      -58.74    194.15 o 
   6   7  10     2819.96     3186.62    292.82 o 
   7   7  10      281.36      154.95    151.39 o 
   8   7  10      932.08      995.20     95.72 o 
   9   7  10      346.32      374.78     70.78 o 
 -13   8  10     1748.63     1834.22    158.51 o 
 -12   8  10      172.11     -118.82    194.27 o 
 -11   8  10     2450.80     2470.98    187.88 o 
 -10   8  10      709.82      631.60     68.69 o 
  -9   8  10      295.45      249.44     61.19 o 
  -8   8  10     4105.82     4376.71    290.73 o 
  -7   8  10      215.13      165.27    122.26 o 
  -6   8  10     4412.45     5074.17    297.98 o 
  -5   8  10     3503.92     3861.47    263.21 o 
  -4   8  10      956.32      887.19     87.86 o 
  -3   8  10     5635.24     5606.85    299.46 o 
  -2   8  10      379.46      484.39     54.07 o 
  -1   8  10      315.19      358.93     56.03 o 
   0   8  10     3912.32     4147.17    274.76 o 
   1   8  10      145.93      176.58     56.77 o 
   2   8  10     3325.90     3103.31    277.95 o 
   3   8  10     1117.01     1209.99    107.27 o 
   4   8  10      873.21      907.71     87.86 o 
   5   8  10     2516.33     2203.84    191.94 o 
   6   8  10       40.02      138.85    197.96 o 
   7   8  10      477.16      507.24     68.20 o 
   8   8  10      631.62      647.70     75.45 o 
 -12   9  10      736.41      859.05     81.84 o 
 -11   9  10       51.63      151.76    182.48 o 
 -10   9  10      561.21      559.47     68.32 o 
  -9   9  10      788.73      652.98     68.32 o 
  -8   9  10       97.96      105.92    178.79 o 
  -7   9  10     2091.96     2104.43    167.85 o 
  -6   9  10      115.67      251.16    184.07 o 
  -5   9  10     2069.20     2435.09    242.07 o 
  -4   9  10     1618.79     1834.09    156.18 o 
  -3   9  10     1067.58     1058.23    100.76 o 
  -2   9  10     1106.36     1224.37    110.10 o 
  -1   9  10       70.32       15.24    170.56 o 
   0   9  10       42.31      107.89     55.17 o 
   1   9  10     3063.79     2951.19    264.44 o 
   2   9  10       10.21       97.93    163.06 o 
   3   9  10     2729.10     2864.80    278.32 o 
   4   9  10      652.04      662.32     67.95 o 
   5   9  10      768.99      767.13     73.36 o 
   6   9  10      540.85      164.17    222.78 o 
   7   9  10       15.37      -67.09    205.95 o 
 -11  10  10        1.46     -194.89    194.89 o 
 -10  10  10      915.72      845.65     78.64 o 
  -9  10  10        2.01     -206.56    206.56 o 
  -8  10  10     4192.30     4258.37    313.22 o 
  -7  10  10        1.05     -167.36    186.90 o 
  -6  10  10     1791.79     2076.16    168.71 o 
  -5  10  10      230.59      172.40    178.05 o 
  -4  10  10      228.34      302.53     57.26 o 
  -3  10  10       35.68     -169.70    178.91 o 
  -2  10  10      257.17      317.15     54.80 o 
  -1  10  10        0.24      -71.39    166.26 o 
   0  10  10     2883.62     3544.45    277.34 o 
   1  10  10      153.01     -160.11    193.78 o 
   2  10  10     2773.01     2753.23    267.02 o 
   3  10  10       39.16      200.91    179.28 o 
   4  10  10      552.80      274.14    214.67 o 
   5  10  10        0.88     -101.01    191.57 o 
   6  10  10       16.42      173.38    187.27 o 
 -10  11  10        4.40      -89.21    191.45 o 
  -9  11  10     2122.17     2450.95    191.57 o 
  -8  11  10      207.98      -49.89    197.47 o 
  -7  11  10     3828.76     4362.94    318.99 o 
  -6  11  10      313.23      234.82    199.43 o 
  -5  11  10     1555.00     1610.33    139.22 o 
  -4  11  10       34.88       91.54    167.12 o 
  -3  11  10        2.60       90.44    152.25 o 
  -2  11  10      169.08     -135.54    178.79 o 
  -1  11  10     1232.27     1390.50    135.54 o 
   0  11  10      211.60      -93.76    203.61 o 
   1  11  10     3180.45     3401.54    305.60 o 
   2  11  10      377.17       97.57    214.92 o 
   3  11  10     1437.35     1585.02    142.66 o 
   4  11  10        0.06     -190.22    218.11 o 
   5  11  10       56.19       17.69    193.90 o 
  -8  12  10      708.06      662.69     75.57 o 
  -7  12  10        5.19      -15.11    196.48 o 
  -6  12  10     1059.69     1056.39    105.43 o 
  -5  12  10      260.66      132.59    216.14 o 
  -4  12  10      602.72      533.66     71.52 o 
  -3  12  10      495.14      292.94    206.19 o 
  -2  12  10       14.47     -128.90    180.51 o 
  -1  12  10      154.49       81.59    164.17 o 
   0  12  10      383.79      247.97    227.33 o 
   1  12  10       99.74      174.37     65.74 o 
   2  12  10     1130.43     1284.33    127.55 o 
   3  12  10        0.95      -35.14    213.81 o 
  -5  13  10      253.16       71.15    207.17 o 
  -4  13  10     1776.47     1714.90    156.18 o 
  -3  13  10      104.44      -86.14    205.70 o 
  -2  13  10     1225.46     1259.39    108.63 o 
  -1  13  10      373.40      369.74     72.74 o 
   0  13  10      186.36      133.08    106.41 o 
 -15   0  11     3087.72     3565.58    307.57 o 
 -13   0  11     8227.96     8991.55    426.02 o 
 -11   0  11     3993.22     4284.30    308.30 o 
  -9   0  11     2397.44     2705.55    242.93 o 
  -7   0  11    10337.46    11604.21    400.34 o 
  -5   0  11    19171.08    19845.46    513.27 o 
  -3   0  11     6314.82     5974.63    284.34 o 
  -1   0  11      599.54      680.14     62.18 o 
   1   0  11     7573.97     7875.57    326.74 o 
   3   0  11     9454.78     8575.73    367.53 o 
   5   0  11     4004.55     3527.00    291.22 o 
   7   0  11      155.78      -29.61    186.16 o 
   9   0  11      900.92      885.96     84.91 o 
 -15   1  11       23.05     -106.90    196.85 o 
 -14   1  11     3515.48     3668.19    312.11 o 
 -13   1  11        8.83     -113.17    185.18 o 
 -12   1  11     3568.99     4439.87    319.98 o 
 -11   1  11       22.42      234.82    177.68 o 
 -10   1  11       49.98       82.94    114.77 o 
  -9   1  11       70.60       67.71    163.06 o 
  -8   1  11     1900.97     2060.07    164.17 o 
  -7   1  11      239.56      -12.41    170.56 o 
  -6   1  11     6484.65     6720.99    328.21 o 
  -5   1  11        3.59      113.91    149.18 o 
  -4   1  11     5992.88     6488.75    292.58 o 
  -3   1  11        8.08      173.01    139.96 o 
  -2   1  11     1612.90     1606.77    125.21 o 
  -1   1  11      118.87      195.38    136.64 o 
   0   1  11      530.28      524.57     51.61 o 
   1   1  11      473.04      529.49     52.96 o 
   2   1  11     2669.76     2582.80    232.49 o 
   3   1  11      755.50     1006.99     97.44 o 
   4   1  11     5024.52     5639.78    301.67 o 
   5   1  11        5.78      -52.96    182.84 o 
   6   1  11     1859.58     1953.65    171.42 o 
   7   1  11       40.20      185.55    155.44 o 
   8   1  11        1.14       25.44    104.45 o 
   9   1  11      145.90       16.22    219.09 o 
 -15   2  11     2007.45     2466.06    211.47 o 
 -14   2  11       14.76       17.33    185.06 o 
 -13   2  11     2334.29     2964.09    200.05 o 
 -12   2  11     1063.81     1611.19    135.54 o 
 -11   2  11      648.11      837.42     82.33 o 
 -10   2  11     4455.40     5275.44    314.20 o 
  -9   2  11      174.79      135.78    164.04 o 
  -8   2  11     5117.76     6041.84    314.82 o 
  -7   2  11     2358.30     2446.40    221.18 o 
  -6   2  11      312.58      287.17     53.58 o 
  -5   2  11     5535.71     5660.79    294.05 o 
  -4   2  11     3828.70     3640.05    243.91 o 
  -3   2  11     2105.04     2094.72    189.60 o 
  -2   2  11     5203.21     5250.13    268.61 o 
  -1   2  11       42.08      186.78    140.57 o 
   0   2  11     3248.79     3019.75    229.54 o 
   1   2  11      538.62      562.54     53.94 o 
   2   2  11      968.59      717.98     68.07 o 
   3   2  11     3607.27     3821.29    277.46 o 
   4   2  11      463.25      252.52    195.87 o 
   5   2  11     2111.31     2304.23    180.26 o 
   6   2  11     1716.58     1615.25    136.03 o 
   7   2  11      236.53      294.54    197.10 o 
   8   2  11      626.65      525.19     66.97 o 
   9   2  11      176.32     -107.27    218.36 o 
 -15   3  11      473.02      525.55     79.01 o 
 -14   3  11     3148.50     3333.59    326.49 o 
 -13   3  11      140.66      148.44    185.30 o 
 -12   3  11     1473.09     1621.27    138.12 o 
 -11   3  11     2470.10     2372.06    191.20 o 
 -10   3  11      213.11      333.86     59.23 o 
  -9   3  11     5618.86     5171.37    322.56 o 
  -8   3  11     1132.28     1076.79    100.15 o 
  -7   3  11     3268.21     2908.79    253.87 o 
  -6   3  11    10054.70     9500.89    361.02 o 
  -5   3  11        0.89        0.86    142.05 o 
  -4   3  11     4782.58     4837.26    273.90 o 
  -3   3  11     2844.42     3307.17    227.94 o 
  -2   3  11      197.59      256.69     48.05 o 
  -1   3  11     5244.07     4784.05    262.72 o 
   0   3  11     1231.50     1312.59    129.02 o 
   1   3  11     3555.19     3512.13    247.23 o 
   2   3  11     4328.04     4090.15    269.23 o 
   3   3  11      333.25      166.13    178.91 o 
   4   3  11     3283.78     2720.67    261.49 o 
   5   3  11      761.28      776.84     77.05 o 
   6   3  11      125.83      124.23    123.12 o 
   7   3  11     1451.34     1388.66    121.04 o 
   8   3  11      355.53      265.66    227.57 o 
   9   3  11      957.50      890.14     83.31 o 
 -14   4  11        5.48     -126.93    199.80 o 
 -13   4  11      271.60      119.56    203.73 o 
 -12   4  11      919.09      827.96     79.01 o 
 -11   4  11       69.65       14.13    191.45 o 
 -10   4  11     3493.13     3353.74    287.54 o 
  -9   4  11       97.23      123.74    167.98 o 
  -8   4  11     3260.29     3142.02    260.75 o 
  -7   4  11       78.68      -48.91    156.06 o 
  -6   4  11      571.97      463.38     55.54 o 
  -5   4  11      757.96      779.05     74.96 o 
  -4   4  11       28.11       80.49    129.51 o 
  -3   4  11      111.21      124.11    144.63 o 
  -2   4  11     2656.18     2552.20    233.59 o 
  -1   4  11      204.85      197.71     50.50 o 
   0   4  11     4618.39     4168.06    258.91 o 
   1   4  11        9.82       49.15     60.83 o 
   2   4  11     1550.35     2124.09    212.21 o 
   3   4  11      580.44      699.80     62.42 o 
   4   4  11       28.40     -180.51    180.51 o 
   5   4  11      301.67        0.00    195.75 o 
   6   4  11      776.51      803.87     78.03 o 
   7   4  11       24.81      -32.81    189.48 o 
   8   4  11     1793.20     1912.86    152.86 o 
   9   4  11       38.71      -16.71    197.84 o 
 -14   5  11        5.22       18.80    161.09 o 
 -13   5  11      292.62      276.36    187.64 o 
 -12   5  11       25.82      -33.79    182.72 o 
 -11   5  11     5695.69     6213.50    350.57 o 
 -10   5  11       60.71       73.24    173.63 o 
  -9   5  11     9842.77    10195.77    407.34 o 
  -8   5  11       28.54      188.74     51.12 o 
  -7   5  11     2880.84     3222.38    264.93 o 
  -6   5  11       99.76       39.57    160.97 o 
  -5   5  11      206.22      120.42    148.68 o 
  -4   5  11      330.37      153.60    154.46 o 
  -3   5  11     5882.68     5949.56    305.48 o 
  -2   5  11       17.41     -152.49    152.49 o 
  -1   5  11    12370.08    11622.39    394.20 o 
   0   5  11       74.50      142.91    160.11 o 
   1   5  11     3824.93     4269.43    262.22 o 
   2   5  11       50.52      164.66    155.69 o 
   3   5  11       55.69      183.83    176.33 o 
   4   5  11       43.53      153.72    144.51 o 
   5   5  11     1540.47     1523.82    135.17 o 
   6   5  11        3.94        0.00    180.26 o 
   7   5  11     3373.31     2928.58    215.28 o 
   8   5  11        1.41      254.11    184.69 o 
 -13   6  11        7.10      -91.05    221.92 o 
 -12   6  11      902.38      907.83     83.19 o 
 -11   6  11        5.83       95.72    187.51 o 
 -10   6  11     4835.64     5862.93    333.86 o 
  -9   6  11      140.54        0.00    178.54 o 
  -8   6  11     4870.79     5072.08    301.18 o 
  -7   6  11        3.97      -68.07    155.20 o 
  -6   6  11      630.89      538.70     59.47 o 
  -5   6  11       20.12       38.83    150.40 o 
  -4   6  11      849.88      912.01     84.30 o 
  -3   6  11       32.16      206.56    144.75 o 
  -2   6  11     5032.72     5301.37    290.24 o 
  -1   6  11      355.17      450.35     56.52 o 
   0   6  11     7079.05     7558.78    351.19 o 
   1   6  11      310.50      330.18     56.89 o 
   2   6  11      932.31      828.33     75.82 o 
   3   6  11       56.94      138.36    167.24 o 
   4   6  11      161.83      -58.98    197.84 o 
   5   6  11      361.64      303.39     68.32 o 
   6   6  11     1961.55     1851.05    177.44 o 
   7   6  11       73.48     -132.22    196.98 o 
   8   6  11     2064.78     1922.93    162.20 o 
 -13   7  11      168.72      253.62    209.75 o 
 -12   7  11      454.82      543.13     71.15 o 
 -11   7  11      884.92     1059.22     99.16 o 
 -10   7  11       20.34       78.89    188.37 o 
  -9   7  11     1588.45     1512.03    132.71 o 
  -8   7  11      541.03      570.65     62.79 o 
  -7   7  11      941.58      926.02     90.32 o 
  -6   7  11     3106.68     2895.52    271.19 o 
  -5   7  11       33.95      158.15    165.76 o 
  -4   7  11     1452.46     1465.82    118.82 o 
  -3   7  11      872.16     1032.80     95.60 o 
  -2   7  11       47.75      112.93    165.52 o 
  -1   7  11     1802.73     2225.59    216.39 o 
   0   7  11      199.71      114.77     86.38 o 
   1   7  11     1906.89     1881.28    166.13 o 
   2   7  11     1240.55     1424.17    120.30 o 
   3   7  11      188.41      244.65     60.09 o 
   4   7  11     1649.13     1424.17    118.95 o 
   5   7  11      370.11      381.91     65.13 o 
   6   7  11      201.69      190.22     68.20 o 
   7   7  11     1089.81     1287.53    122.88 o 
 -12   8  11      737.64      788.02     80.36 o 
 -11   8  11      868.73      722.16     76.31 o 
 -10   8  11     1960.63     1782.24    151.26 o 
  -9   8  11        2.47      203.61    173.01 o 
  -8   8  11     2383.63     2353.63    181.37 o 
  -7   8  11     1906.23     2011.16    172.89 o 
  -6   8  11       84.09        0.00    181.37 o 
  -5   8  11     5296.38     5195.45    325.26 o 
  -4   8  11     2497.40     2899.58    246.00 o 
  -3   8  11     2009.52     2128.02    158.27 o 
  -2   8  11     3302.60     3681.58    273.90 o 
  -1   8  11       41.49       41.16    149.30 o 
   0   8  11     2168.75     1988.55    167.85 o 
   1   8  11     1388.56     1346.14    122.51 o 
   2   8  11      233.42       74.96    194.27 o 
   3   8  11     2948.56     2624.33    201.89 o 
   4   8  11      742.74      846.39     84.05 o 
   5   8  11     1508.20     1471.97    121.16 o 
   6   8  11     1162.61     1072.49    100.76 o 
 -11   9  11      138.10       54.19    192.06 o 
 -10   9  11       50.01      101.74    167.61 o 
  -9   9  11      586.26      645.48     67.83 o 
  -8   9  11      166.66      117.96    134.06 o 
  -7   9  11      635.58      675.83     67.09 o 
  -6   9  11     1308.57     1226.70    110.71 o 
  -5   9  11        1.31        2.21    186.53 o 
  -4   9  11     2169.88     2076.29    166.87 o 
  -3   9  11      707.05      813.46     80.49 o 
  -2   9  11     1124.28     1169.19    107.89 o 
  -1   9  11      656.08      771.56     76.55 o 
   0   9  11       13.35     -101.13    181.74 o 
   1   9  11      455.35      458.46     65.25 o 
   2   9  11      845.25      987.58     93.14 o 
   3   9  11        1.97      -77.41    178.42 o 
   4   9  11     1539.51     1701.63    144.26 o 
   5   9  11      326.01      223.89    205.09 o 
 -10  10  11       34.27      -89.46    191.81 o 
  -9  10  11      299.27      187.39    155.07 o 
  -8  10  11       71.94     -133.57    166.99 o 
  -7  10  11     2068.01     1725.22    143.28 o 
  -6  10  11        1.81     -177.81    177.81 o 
  -5  10  11     3939.35     3428.94    316.54 o 
  -4  10  11       29.47      167.73    179.53 o 
  -3  10  11     1739.60     1854.98    169.33 o 
  -2  10  11       60.53       90.44    153.23 o 
  -1  10  11        9.66      -31.46    174.61 o 
   0  10  11       27.02       81.35     98.30 o 
   1  10  11     1533.22     1523.58    137.99 o 
   2  10  11        9.40     -220.94    220.94 o 
   3  10  11     1990.20     2311.11    200.05 o 
   4  10  11        1.13     -207.54    207.54 o 
  -8  11  11      395.83      211.97    197.34 o 
  -7  11  11      132.37      -14.38    229.17 o 
  -6  11  11     3004.83     3599.50    304.86 o 
  -5  11  11       18.91       16.47    177.56 o 
  -4  11  11     3250.61     3383.72    298.23 o 
  -3  11  11       30.85      275.74    185.67 o 
  -2  11  11      656.91      534.77     71.64 o 
  -1  11  11       10.35     -211.72    211.72 o 
   0  11  11      359.88      356.35     68.07 o 
   1  11  11      227.84      328.33     66.11 o 
   2  11  11     1807.83     1635.52    162.69 o 
   3  11  11      216.11      141.93    222.90 o 
  -5  12  11     1058.79     1155.92    112.07 o 
  -4  12  11      222.41      332.88    245.88 o 
  -3  12  11      474.60      415.70     73.85 o 
  -2  12  11      163.36      239.98     66.23 o 
  -1  12  11       60.91      123.49    201.52 o 
   0  12  11      228.75      283.11    210.86 o 
 -14   0  12     1415.63     1593.13    150.16 o 
 -12   0  12     7662.10     9534.06    441.01 o 
 -10   0  12     3964.03     4344.51    304.00 o 
  -8   0  12      898.74      972.59     90.93 o 
  -6   0  12     2362.15     3073.82    237.53 o 
  -4   0  12    16226.69    15395.76    469.28 o 
  -2   0  12    10529.39    10170.09    378.59 o 
   0   0  12     1220.29     1078.51    102.48 o 
   2   0  12     1725.08     1932.89    159.50 o 
   4   0  12     5061.13     4864.29    324.89 o 
   6   0  12     4693.22     3876.10    348.73 o 
   8   0  12      381.98      269.35    211.35 o 
 -14   1  12        6.24      -53.33    195.38 o 
 -13   1  12     2977.34     3147.55    229.29 o 
 -12   1  12        0.12       65.00    183.70 o 
 -11   1  12     2992.07     3220.54    306.71 o 
 -10   1  12       81.75       45.34    191.08 o 
  -9   1  12      632.73      683.94     65.37 o 
  -8   1  12      228.34      301.79     59.72 o 
  -7   1  12       23.28       68.07    136.76 o 
  -6   1  12       72.42      199.19    157.04 o 
  -5   1  12     3717.45     3710.58    270.46 o 
  -4   1  12       50.58     -100.76    169.08 o 
  -3   1  12     6590.96     6380.62    320.35 o 
  -2   1  12       88.37     -153.60    154.46 o 
  -1   1  12     2080.14     2097.42    199.31 o 
   0   1  12       17.96      201.52    135.17 o 
   1   1  12       22.85      -12.53    155.69 o 
   2   1  12      158.58      198.57    177.07 o 
   3   1  12     1404.38     1457.59    126.32 o 
   4   1  12       49.64      -73.11    168.59 o 
   5   1  12     3116.34     3176.18    295.89 o 
   6   1  12       17.51       94.99    183.70 o 
   7   1  12     1215.87     1263.57    116.24 o 
   8   1  12        3.02      161.22    192.55 o 
 -14   2  12     1175.20     1385.58    127.79 o 
 -13   2  12      536.98      467.31     78.40 o 
 -12   2  12     2251.57     2635.14    207.17 o 
 -11   2  12       32.35     -158.76    176.45 o 
 -10   2  12     1140.65     1105.30    106.17 o 
  -9   2  12     2835.48     3055.27    184.56 o 
  -8   2  12       92.29       -1.11    182.97 o 
  -7   2  12     6338.95     6600.08    343.32 o 
  -6   2  12     1146.57     1207.04    110.59 o 
  -5   2  12     1975.95     1830.65    161.83 o 
  -4   2  12     3280.12     3252.61    244.78 o 
  -3   2  12       35.53      -37.97    152.25 o 
  -2   2  12     2411.95     2463.73    210.12 o 
  -1   2  12     1884.50     1857.44    145.61 o 
   0   2  12      817.96      754.11     70.78 o 
   1   2  12     5165.41     4968.12    301.05 o 
   2   2  12      563.68      537.60     61.32 o 
   3   2  12     1428.58     1167.47    110.84 o 
   4   2  12     1706.77     1834.58    177.44 o 
   5   2  12        5.54       85.40    127.30 o 
   6   2  12     1649.68     1759.51    169.94 o 
   7   2  12      347.06      431.43     65.37 o 
   8   2  12      250.75      232.86    214.67 o 
 -14   3  12      931.85     1085.39    103.96 o 
 -13   3  12     1325.98     1680.74    143.52 o 
 -12   3  12       48.38      188.00    193.29 o 
 -11   3  12     2356.29     2763.43    264.07 o 
 -10   3  12      940.14      959.32     84.42 o 
  -9   3  12     2032.32     1759.38    159.62 o 
  -8   3  12     3970.34     4175.80    290.85 o 
  -7   3  12      162.89       26.30    168.71 o 
  -6   3  12     4323.65     3948.10    264.44 o 
  -5   3  12     3103.63     2799.06    229.54 o 
  -4   3  12      698.21      803.14     71.52 o 
  -3   3  12     5082.74     5192.38    305.85 o 
  -2   3  12      366.68      180.76    124.35 o 
  -1   3  12     2557.78     2134.16    158.27 o 
   0   3  12     3847.00     3639.80    270.95 o 
   1   3  12        0.45     -176.09    176.09 o 
   2   3  12     3237.38     3140.67    267.88 o 
   3   3  12     2571.45     3237.00    269.97 o 
   4   3  12      615.89      534.28     67.46 o 
   5   3  12     2556.46     2387.42    197.22 o 
   6   3  12       70.10      197.10    202.63 o 
   7   3  12      481.66     -154.95    234.58 o 
   8   3  12      706.82      619.80     79.63 o 
 -13   4  12      184.92      214.18    176.33 o 
 -12   4  12      133.67      206.44    173.01 o 
 -11   4  12      561.94      865.07     80.24 o 
 -10   4  12      226.33      311.13     64.39 o 
  -9   4  12     2128.34     2452.67    232.73 o 
  -8   4  12       23.87     -182.11    182.11 o 
  -7   4  12     2643.56     2453.03    241.58 o 
  -6   4  12      161.07      119.81    159.37 o 
  -5   4  12     1630.21     1919.74    149.18 o 
  -4   4  12      107.08       63.53    152.25 o 
  -3   4  12        4.16      186.78    134.68 o 
  -2   4  12      200.32       24.58    148.56 o 
  -1   4  12     1631.38     1406.72    119.19 o 
   0   4  12      298.97       36.62    184.32 o 
   1   4  12     2706.84     2840.96    244.28 o 
   2   4  12       27.16       68.94    148.56 o 
   3   4  12     1276.56     1684.67    162.57 o 
   4   4  12      197.83      218.11     62.91 o 
   5   4  12      234.28      219.09     64.76 o 
   6   4  12      216.56      370.97     67.58 o 
   7   4  12      418.33      241.21     72.74 o 
 -13   5  12        6.72       10.08    134.18 o 
 -12   5  12       19.40      190.95    185.30 o 
 -11   5  12        3.59      167.98    193.29 o 
 -10   5  12     2499.16     2754.83    267.02 o 
  -9   5  12       89.37      124.23     60.58 o 
  -8   5  12     6494.86     6150.34    340.87 o 
  -7   5  12       60.09      -27.40    165.15 o 
  -6   5  12     6506.08     6144.57    333.86 o 
  -5   5  12       13.51      -15.48    173.63 o 
  -4   5  12      913.05      922.82     79.99 o 
  -3   5  12       26.80      -39.32    152.37 o 
  -2   5  12     2290.93     2457.09    163.18 o 
  -1   5  12      113.55       -1.84    163.31 o 
   0   5  12     7800.25     8356.51    358.68 o 
   1   5  12        0.81      136.03    154.09 o 
   2   5  12     3944.60     3760.47    287.05 o 
   3   5  12       55.86     -208.53    208.53 o 
   4   5  12     1167.16     1139.83    109.49 o 
   5   5  12        0.56        1.84    179.89 o 
   6   5  12      360.90      494.10     68.07 o 
   7   5  12       12.53      247.11    224.75 o 
 -12   6  12        5.47        1.72    130.37 o 
 -11   6  12      262.91       16.96    200.54 o 
 -10   6  12        3.50       47.43    162.57 o 
  -9   6  12     2717.32     2776.58    273.16 o 
  -8   6  12        1.85      227.69    158.64 o 
  -7   6  12     4169.44     4507.57    306.46 o 
  -6   6  12       99.59      148.93    119.81 o 
  -5   6  12     2229.88     2061.17    173.63 o 
  -4   6  12       78.34       14.38    162.94 o 
  -3   6  12       19.31      147.58    165.89 o 
  -2   6  12       26.32      -78.64    145.00 o 
  -1   6  12     2656.75     2899.09    245.02 o 
   0   6  12      129.81      190.59    177.56 o 
   1   6  12     3696.97     3715.49    286.55 o 
   2   6  12        1.20       31.58    198.94 o 
   3   6  12     1955.37     2011.90    175.10 o 
   4   6  12        4.07       14.01    178.05 o 
   5   6  12       84.59      214.06    206.19 o 
   6   6  12       22.76      -14.38    228.92 o 
 -12   7  12        2.66        0.00    204.72 o 
 -11   7  12      897.92      853.52     85.28 o 
 -10   7  12      967.59      925.65     88.23 o 
  -9   7  12      497.44      381.29     65.49 o 
  -8   7  12     1910.41     1842.45    173.51 o 
  -7   7  12      267.97      -59.35    190.09 o 
  -6   7  12      902.68      946.05     91.67 o 
  -5   7  12     1997.25     1789.73    168.22 o 
  -4   7  12        6.97     -174.86    174.86 o 
  -3   7  12     1029.89      873.42     83.93 o 
  -2   7  12      425.60      440.52     63.41 o 
  -1   7  12      990.92      875.39     85.77 o 
   0   7  12     1208.44     1292.44    120.67 o 
   1   7  12        0.44       74.34    168.10 o 
   2   7  12     1046.22     1076.17    104.69 o 
   3   7  12      718.61      714.79     71.39 o 
   4   7  12      262.77       49.03    235.19 o 
   5   7  12      743.20      725.60     78.64 o 
   6   7  12       95.70      105.80    198.08 o 
 -11   8  12       45.93      235.31    217.86 o 
 -10   8  12     1340.30     1270.94    118.33 o 
  -9   8  12     1933.14     1956.23    180.26 o 
  -8   8  12      371.48      244.65    196.73 o 
  -7   8  12     2911.91     2911.00    190.83 o 
  -6   8  12      740.79      607.88     69.92 o 
  -5   8  12      635.63      641.92     69.30 o 
  -4   8  12     2903.64     3320.07    277.22 o 
  -3   8  12      245.47      212.83     64.14 o 
  -2   8  12     2580.71     2291.69    188.13 o 
  -1   8  12     1537.97     1613.65    135.04 o 
   0   8  12      698.57      766.89     73.24 o 
   1   8  12     2154.99     2313.57    185.30 o 
   2   8  12      135.20      -62.55    191.81 o 
   3   8  12      537.67      229.66    245.51 o 
   4   8  12     1248.79     1178.04    109.98 o 
   5   8  12      114.90       17.69    249.08 o 
  -9   9  12      168.11      167.12    132.34 o 
  -8   9  12      510.93      253.13    237.16 o 
  -7   9  12       18.53       57.75    137.38 o 
  -6   9  12      388.07      345.54     67.83 o 
  -5   9  12     1113.19      932.65     89.33 o 
  -4   9  12       18.88      130.99    129.76 o 
  -3   9  12     1752.22     1777.94    171.17 o 
  -2   9  12      121.96       44.11    202.87 o 
  -1   9  12      539.49      629.14     65.37 o 
   0   9  12      339.18      356.35     67.95 o 
   1   9  12       51.43      227.69    192.31 o 
   2   9  12      336.11      -84.79    224.75 o 
   3   9  12      190.38      155.81    204.10 o 
  -8  10  12       43.99      230.89    169.57 o 
  -7  10  12       46.13      174.00    178.30 o 
  -6  10  12      805.21      674.36     75.82 o 
  -5  10  12      107.84      200.29    174.24 o 
  -4  10  12     3934.29     3400.92    306.46 o 
  -3  10  12       81.50     -131.36    182.84 o 
  -2  10  12     1989.89     2313.20    191.94 o 
  -1  10  12        1.22       40.43    136.03 o 
   0  10  12       88.13      216.88    198.82 o 
   1  10  12       51.96        0.98    197.10 o 
   2  10  12      234.62      257.68     68.81 o 
  -5  11  12     1390.45     1456.61    130.01 o 
  -4  11  12       22.75      210.25    192.06 o 
  -3  11  12     2785.76     2865.54    214.30 o 
  -2  11  12      105.33      -35.02    212.46 o 
  -1  11  12      755.54      869.98     79.63 o 
 -13   0  13      314.19      216.14     70.53 o 
 -11   0  13     3744.05     4380.27    328.82 o 
  -9   0  13     6481.13     6431.37    379.20 o 
  -7   0  13     4075.81     4396.86    293.07 o 
  -5   0  13      236.69      273.04     54.93 o 
  -3   0  13     6790.85     7139.27    341.48 o 
  -1   0  13     7376.41     7673.06    353.52 o 
   1   0  13     2146.08     2006.98    156.30 o 
   3   0  13       10.65     -124.11    174.00 o 
   5   0  13     2220.81     1920.11    184.81 o 
 -13   1  13      143.69      172.89    121.65 o 
 -12   1  13     1615.29     2058.72    194.76 o 
 -11   1  13        6.15       87.00    190.09 o 
 -10   1  13     3957.89     4293.15    331.04 o 
  -9   1  13      266.91      360.77     65.49 o 
  -8   1  13     2053.20     2083.17    181.98 o 
  -7   1  13      305.26       74.71    196.73 o 
  -6   1  13       82.62       59.10    169.70 o 
  -5   1  13       46.40      157.41    168.96 o 
  -4   1  13     2490.92     2480.44    241.33 o 
  -3   1  13        4.64       65.37    153.72 o 
  -2   1  13     4157.42     3937.17    275.62 o 
  -1   1  13       39.61      208.16    154.34 o 
   0   1  13     1854.61     2089.44    163.92 o 
   1   1  13       69.42      111.45    181.49 o 
   2   1  13      182.30       13.27    158.51 o 
   3   1  13       34.63       47.68    173.01 o 
   4   1  13      414.70       30.97    217.86 o 
   5   1  13        7.35      201.52    188.62 o 
   6   1  13     1320.45     1303.01    123.74 o 
 -13   2  13      435.07      458.95     79.38 o 
 -12   2  13     1654.73     2172.26    195.38 o 
 -11   2  13     2360.51     2798.94    214.06 o 
 -10   2  13       81.64     -185.92    185.92 o 
  -9   2  13     2698.78     2567.93    193.90 o 
  -8   2  13      876.35      933.51     84.17 o 
  -7   2  13      246.82      298.72     58.12 o 
  -6   2  13     3264.15     2806.68    261.00 o 
  -5   2  13      466.72      298.23     65.00 o 
  -4   2  13     3100.27     3345.87    278.81 o 
  -3   2  13     2385.99     1987.32    161.46 o 
  -2   2  13      546.11      518.43     58.98 o 
  -1   2  13     3082.31     2883.48    267.75 o 
   0   2  13      591.16      556.15     61.56 o 
   1   2  13      441.72      464.48     64.14 o 
   2   2  13     1980.66     1883.74    180.39 o 
   3   2  13       42.17       46.45    195.25 o 
   4   2  13     1267.25     1265.90    117.47 o 
   5   2  13      662.35      513.63     74.10 o 
   6   2  13      218.58      177.19    170.06 o 
 -12   3  13      358.73      375.03     71.88 o 
 -11   3  13      429.99      500.24     71.39 o 
 -10   3  13     3304.24     3590.40    307.69 o 
  -9   3  13      277.43      362.98     65.74 o 
  -8   3  13     1977.66     1824.88    149.42 o 
  -7   3  13     2278.79     1990.52    179.16 o 
  -6   3  13      143.91      188.87    167.61 o 
  -5   3  13     3834.73     4092.24    286.31 o 
  -4   3  13      560.84      588.84     62.55 o 
  -3   3  13     1380.30     1527.26    124.97 o 
  -2   3  13     3668.18     3799.17    279.80 o 
  -1   3  13       53.38      227.08    172.65 o 
   0   3  13     3473.56     3149.76    264.31 o 
   1   3  13     1252.92     1336.43    124.97 o 
   2   3  13      102.44     -192.31    192.31 o 
   3   3  13     2111.68     2377.83    236.30 o 
   4   3  13      295.38      342.22     69.18 o 
   5   3  13      886.70      874.78     80.98 o 
   6   3  13      813.93      909.06     84.30 o 
 -12   4  13      683.58      823.04     78.15 o 
 -11   4  13      314.29      279.18    208.77 o 
 -10   4  13      133.49      152.25    195.13 o 
  -9   4  13      458.07      486.97     67.34 o 
  -8   4  13     1524.91     1376.61    133.20 o 
  -7   4  13        2.22       62.55    187.39 o 
  -6   4  13     3911.13     3704.19    281.39 o 
  -5   4  13       99.88      -72.87    173.38 o 
  -4   4  13     1877.85     1722.15    161.34 o 
  -3   4  13      105.17       89.46     66.23 o 
  -2   4  13        7.67     -161.46    161.46 o 
  -1   4  13      554.07      425.90     61.93 o 
   0   4  13      705.44      438.19     65.25 o 
   1   4  13       37.37      203.73    167.73 o 
   2   4  13     1373.86     1077.16    100.02 o 
   3   4  13       16.74      187.27    176.95 o 
   4   4  13     1580.11     1584.03    151.76 o 
   5   4  13       42.25     -232.86    232.86 o 
 -11   5  13      531.80      574.58     72.01 o 
 -10   5  13       24.67     -200.66    200.66 o 
  -9   5  13      224.38      166.87    200.29 o 
  -8   5  13        4.26      -64.76    196.36 o 
  -7   5  13     4332.07     3625.30    290.49 o 
  -6   5  13       77.74      136.15    178.17 o 
  -5   5  13     7720.13     6948.93    372.82 o 
  -4   5  13       79.71      257.68    176.82 o 
  -3   5  13     1916.11     1923.55    159.37 o 
  -2   5  13        0.52       12.53    154.95 o 
  -1   5  13      146.11      230.03     56.03 o 
   0   5  13       30.32      -71.39    170.56 o 
   1   5  13     1894.27     2045.69    175.10 o 
   2   5  13       41.43      -47.55    202.50 o 
   3   5  13     3751.57     3457.94    314.57 o 
   4   5  13       20.41       49.52    186.53 o 
   5   5  13     1628.16     1480.20    127.43 o 
 -11   6  13      122.36      126.81    189.11 o 
 -10   6  13        0.84      120.91    166.99 o 
  -9   6  13       28.57       33.79    195.25 o 
  -8   6  13      872.82      702.01     71.64 o 
  -7   6  13      239.11      254.36     63.28 o 
  -6   6  13     4032.16     3805.07    293.44 o 
  -5   6  13       54.88      131.60    110.35 o 
  -4   6  13     2473.39     2523.94    185.92 o 
  -3   6  13        3.74      118.09    165.76 o 
  -2   6  13      133.33      103.10    182.72 o 
  -1   6  13       19.62     -132.59    171.05 o 
   0   6  13      478.47      453.18     65.37 o 
   1   6  13        4.28     -194.39    194.39 o 
   2   6  13     1727.79     1570.52    147.45 o 
   3   6  13        4.92       48.66    201.03 o 
   4   6  13     1734.71     1642.65    152.37 o 
 -10   7  13     1419.22     1491.75    145.49 o 
  -9   7  13      489.93      293.07    203.49 o 
  -8   7  13      713.62      549.39     70.53 o 
  -7   7  13     1513.06     1584.65    135.90 o 
  -6   7  13        7.23      130.01    189.23 o 
  -5   7  13     1306.29     1112.42    104.69 o 
  -4   7  13      241.52      230.64    175.35 o 
  -3   7  13      135.55       90.68    183.46 o 
  -2   7  13     1169.52     1134.54    112.31 o 
  -1   7  13      147.86      182.84    177.07 o 
   0   7  13     1055.51      827.34     80.98 o 
   1   7  13      803.96      792.82     77.66 o 
   2   7  13       87.49      190.59     64.51 o 
   3   7  13      845.15      792.94     78.40 o 
  -9   8  13     1629.83     1368.50    127.67 o 
  -8   8  13      491.43      466.94     69.92 o 
  -7   8  13      661.55      719.21     67.21 o 
  -6   8  13     1567.28     1427.36    128.53 o 
  -5   8  13        7.03      -16.34    207.67 o 
  -4   8  13     1245.57     1636.01    162.45 o 
  -3   8  13      796.02      723.76     76.06 o 
  -2   8  13      109.45       63.90    190.34 o 
  -1   8  13     1903.08     2080.34    185.18 o 
   0   8  13      536.55      696.48     72.01 o 
   1   8  13      908.27      850.81     80.73 o 
   2   8  13     1555.87     1885.82    182.60 o 
  -7   9  13       89.24      106.17    207.91 o 
  -6   9  13        7.53      -16.34    189.48 o 
  -5   9  13      185.81      144.87    118.58 o 
  -4   9  13      678.95      565.37     73.73 o 
  -3   9  13       96.92      233.10    198.94 o 
  -2   9  13      905.73      835.09     80.49 o 
  -1   9  13        4.55     -202.38    215.90 o 
   0   9  13      661.55      666.13     71.88 o 
 -10   0  14     1389.41     1323.65    130.99 o 
  -8   0  14     4320.95     4299.42    353.40 o 
  -6   0  14     3707.36     3473.05    287.41 o 
  -4   0  14      154.15      -60.09    165.89 o 
  -2   0  14      915.32      969.88     90.07 o 
   0   0  14     3484.88     3870.69    304.74 o 
   2   0  14     3423.70     4036.33    304.86 o 
   4   0  14      309.06     -214.92    214.92 o 
 -11   1  14     1029.37     1153.22    102.36 o 
 -10   1  14        3.60     -179.53    215.53 o 
  -9   1  14     2673.81     3230.86    311.25 o 
  -8   1  14      129.91      167.12    204.59 o 
  -7   1  14     2806.00     2390.98    197.22 o 
  -6   1  14      212.25      208.16     63.90 o 
  -5   1  14      238.72     -138.73    191.94 o 
  -4   1  14      273.10      168.47    128.65 o 
  -3   1  14      507.89       97.57    142.91 o 
  -2   1  14       36.31      145.73    161.22 o 
  -1   1  14     1799.99     1532.55    138.73 o 
   0   1  14       38.83      -14.62    182.97 o 
   1   1  14     2360.24     2112.91    193.41 o 
   2   1  14      135.49       66.23    209.26 o 
   3   1  14      482.45      265.91     72.50 o 
   4   1  14       46.70     -216.51    216.51 o 
 -11   2  14     1083.17     1283.59    115.38 o 
 -10   2  14     2170.12     2120.65    164.90 o 
  -9   2  14      242.32     -205.95    227.69 o 
  -8   2  14     2198.73     1826.72    152.37 o 
  -7   2  14        7.34      211.35    170.43 o 
  -6   2  14      807.43      646.84     71.15 o 
  -5   2  14     1087.12      919.63     88.72 o 
  -4   2  14        1.95      152.62    180.63 o 
  -3   2  14     2374.46     2203.59    182.48 o 
  -2   2  14     1271.67     1054.92     98.92 o 
  -1   2  14     1119.57     1010.19     95.11 o 
   0   2  14     1928.43     2317.62    227.45 o 
   1   2  14        7.07      -32.93    177.07 o 
   2   2  14      720.62      731.25     72.50 o 
   3   2  14      547.84      659.61     74.34 o 
   4   2  14       63.63       72.38    211.97 o 
 -11   3  14      209.60      167.24    229.91 o 
 -10   3  14      541.43      584.78     74.34 o 
  -9   3  14     1403.55     1390.25    122.14 o 
  -8   3  14        0.66        0.98    188.74 o 
  -7   3  14     1394.99     1222.89    107.15 o 
  -6   3  14      898.55      769.71     74.46 o 
  -5   3  14      898.31      833.73     80.49 o 
  -4   3  14     2515.21     2414.45    189.11 o 
  -3   3  14        3.31      -14.87    154.46 o 
  -2   3  14     1611.53     1720.31    161.59 o 
  -1   3  14     1496.22     1633.19    133.82 o 
   0   3  14      244.17      167.85     61.44 o 
   1   3  14     1340.62     1475.16    137.87 o 
   2   3  14      476.45      244.65    234.82 o 
   3   3  14      436.57      -70.90    219.22 o 
   4   3  14      967.78      804.37     82.08 o 
 -10   4  14      502.77      585.15     74.83 o 
  -9   4  14       88.86      137.13     64.63 o 
  -8   4  14      346.42      360.28     68.20 o 
  -7   4  14     1012.98      801.79     78.89 o 
  -6   4  14       11.05     -130.50    170.68 o 
  -5   4  14     3095.87     3058.95    302.77 o 
  -4   4  14        0.51      176.82    128.16 o 
  -3   4  14     1845.82     1859.28    161.95 o 
  -2   4  14      384.31      -16.47    211.97 o 
  -1   4  14      517.54      470.38     66.48 o 
   0   4  14      179.17      241.95     59.23 o 
   1   4  14      146.16     -143.89    189.85 o 
   2   4  14       10.56       15.61    191.32 o 
   3   4  14      967.93      695.62     82.33 o 
 -10   5  14     1808.59     1810.99    150.16 o 
  -9   5  14      105.81     -139.71    220.32 o 
  -8   5  14       66.96      213.69     60.21 o 
  -7   5  14        5.36      -50.38    190.59 o 
  -6   5  14     1768.00     1348.84    123.98 o 
  -5   5  14      113.36      130.01    206.07 o 
  -4   5  14     3945.68     3554.28    310.27 o 
  -3   5  14      168.77      -43.87    217.00 o 
  -2   5  14     2479.45     2370.95    182.84 o 
  -1   5  14       30.86      -77.17    184.07 o 
   0   5  14      447.42      338.53     66.85 o 
   1   5  14       14.12     -165.52    172.77 o 
   2   5  14      525.89        3.32    248.83 o 
   3   5  14       41.05      140.70    208.16 o 
  -9   6  14      370.45      127.06    231.63 o 
  -8   6  14       32.73      106.41    172.28 o 
  -7   6  14      353.69      238.51    185.06 o 
  -6   6  14        2.89      167.61    173.38 o 
  -5   6  14     1959.91     1788.63    153.60 o 
  -4   6  14        2.84     -146.10    180.14 o 
  -3   6  14     1940.35     1831.39    174.86 o 
  -2   6  14       46.00      192.31    179.77 o 
  -1   6  14      560.83      512.90     69.30 o 
   0   6  14       76.16      196.11    202.63 o 
   1   6  14       40.91       34.90    178.17 o 
   2   6  14        5.16     -139.59    184.81 o 
  -7   7  14      681.83      586.38     70.66 o 
  -6   7  14      938.92      827.71     79.87 o 
  -5   7  14      444.63      295.89     72.25 o 
  -4   7  14     1638.67     1456.36    131.97 o 
  -3   7  14        0.89      -35.39    190.46 o 
  -2   7  14      409.94      198.45     70.78 o 
  -1   7  14      704.93      640.69     75.82 o 
   0   7  14       27.90     -208.40    208.40 o 
  -4   8  14      173.32     -213.32    213.32 o 
  -3   8  14     1432.66     1400.45    138.36 o 
  -9   0  15      287.07      150.90    216.64 o 
  -7   0  15     2373.75     2354.36    195.38 o 
  -5   0  15     2877.48     2734.67    205.21 o 
  -3   0  15      957.06      865.93     85.16 o 
  -1   0  15       14.56       14.99    174.61 o 
   1   0  15     1722.30     2309.27    187.27 o 
  -9   1  15       67.33       38.58    216.64 o 
  -8   1  15     1833.41     1872.19    159.87 o 
  -7   1  15        0.32     -161.83    193.41 o 
  -6   1  15     2766.29     2378.32    197.34 o 
  -5   1  15      236.55        0.00    199.92 o 
  -4   1  15     1009.15      950.10     93.76 o 
  -3   1  15      545.18      443.59     68.81 o 
  -2   1  15        0.03       47.92    181.37 o 
  -1   1  15      103.42     -189.23    189.23 o 
   0   1  15     1021.58      852.04     80.98 o 
   1   1  15        3.11       86.26    223.39 o 
  -9   2  15      632.75      485.74     76.31 o 
  -8   2  15      472.31      440.15     73.11 o 
  -7   2  15     1835.61     1719.82    148.32 o 
  -6   2  15      128.30     -222.78    222.78 o 
  -5   2  15     1774.96     1849.08    174.24 o 
  -4   2  15      440.14      340.13     69.55 o 
  -3   2  15      158.69      292.70    210.74 o 
  -2   2  15     1274.45     1468.77    136.03 o 
  -1   2  15      344.92      350.94     66.23 o 
   0   2  15      637.01      626.07     72.50 o 
   1   2  15     1131.22      944.69     90.68 o 
  -8   3  15      210.74       92.28    208.53 o 
  -7   3  15      147.70      268.24    201.28 o 
  -6   3  15     1022.18     1012.89     94.99 o 
  -5   3  15      255.47      345.29     69.92 o 
  -4   3  15     1035.78     1007.36     94.99 o 
  -3   3  15     1500.79     1438.30    122.88 o 
  -2   3  15       52.75     -131.23    201.89 o 
  -1   3  15     1577.47     1664.03    165.03 o 
   0   3  15      253.41      309.16     68.07 o 
   1   3  15      210.02      284.10     65.37 o 
  -7   4  15      217.15     -123.74    251.04 o 
  -6   4  15      170.60       88.47    176.09 o 
  -5   4  15      198.60      208.77    202.26 o 
  -4   4  15     1458.97     1135.65    110.22 o 
  -3   4  15        2.42       31.21    197.47 o 
  -2   4  15     2447.48     2447.26    189.48 o 
  -1   4  15      148.86       67.83    203.12 o 
   0   4  15      751.68      646.22     72.87 o 
  -6   5  15       14.27     -223.27    223.27 o 
  -5   5  15      217.30      211.72    196.98 o 
  -4   5  15       16.49     -171.29    194.89 o 
  -3   5  15     1549.17     1369.98    124.23 o 
  -2   5  15       51.89       16.96    191.45 o 
                                                 
